# Supplementary material for: ﻿Review of Orchidaceae of the northern part of Kazakhstan
Source: PhytoKeys. 2023 Jul 27;229:185–213. doi: 10.3897/phytokeys.229.105457 (PMC10401406; doi:10.3897/phytokeys.229.105457)
Supplement: XML Treatment for Corallorhiza trifida [file phytokeys.229.105457-treatment1.xml]

<!DOCTYPE tp:taxon-treatment
  PUBLIC "-//TaxonX//DTD Taxonomic Treatment Publishing DTD v0 20100105//EN" "tax-treatment-NSO.dtd">
<tp:taxon-treatment xmlns:tp="http://www.plazi.org/taxpub"><tp:treatment-meta><kwd-group><label>Taxon classification</label><kwd>
              <named-content content-type="kingdom">Plantae</named-content>
            </kwd><kwd>
              <named-content content-type="order">Asparagales</named-content>
            </kwd><kwd>
              <named-content content-type="family">Orchidaceae</named-content>
            </kwd></kwd-group><mixed-citation publication-type="journal"><person-group><name><surname>Kubentayev</surname><given-names>Serik A.</given-names></name><name><surname>Efimov</surname><given-names>Petr G.</given-names></name><name><surname>Alibekov</surname><given-names>Daniyar T.</given-names></name><name><surname>Kupriyanov</surname><given-names>Andrey N.</given-names></name><name><surname>Izbastina</surname><given-names>Klara S.</given-names></name><name><surname>Khalymbetova</surname><given-names>Aizhan E.</given-names></name><name><surname>Perezhogin</surname><given-names>Yuri V.</given-names></name></person-group><article-title>﻿Review of <tp:taxon-name><tp:taxon-name-part taxon-name-part-type="family">Orchidaceae</tp:taxon-name-part></tp:taxon-name> of the northern part of Kazakhstan</article-title><source>PhytoKeys</source><day>27</day><month>07</month><year>2023</year><volume>229</volume><fpage>185</fpage><lpage>213</lpage><pub-id pub-id-type="doi">10.3897/phytokeys.229.105457</pub-id></mixed-citation></tp:treatment-meta><tp:nomenclature><label>﻿</label><tp:taxon-name>
            <object-id xmlns:xlink="http://www.w3.org/1999/xlink" content-type="arpha" xlink:type="simple">50691C44-7BF3-5F06-9F99-210F72106BD2</object-id>
            <tp:taxon-name-part taxon-name-part-type="genus" reg="Corallorhiza">Corallorhiza</tp:taxon-name-part>
            <tp:taxon-name-part taxon-name-part-type="species" reg="trifida">trifida</tp:taxon-name-part>
          </tp:taxon-name><tp:taxon-authority>Châtel.</tp:taxon-authority></tp:nomenclature><tp:treatment-sec sec-type="distribution" id="SECID0E3YAG"><title>Distribution in adjacent reg.</title><p>Russia (European Russia, Ural, Siberia), Kazakhstan (Altai, Western Tien Shan).</p></tp:treatment-sec><tp:treatment-sec sec-type="material" id="SECID0EBZAG"><title>Specimens examined and literature records.</title><p>Kokchetav: <bold>Akmola Region</bold>: Sandyktau District: Maraldy, near the village of Sandyktau, 5 Jul 1913, <italic>Semenov s.n..</italic> (TK!); Burabay District: “Burabay” State National Nature Park: east shore of Shchuchye Lake, 17 Jun 1972, <italic>Gorchakovskiy s.n..</italic> (SVER 695750!); upper reaches of Imanaevskiy Spring, 2 Aug 1895, <italic>Gordiagin 594</italic> (LE!); near Burabay, 12 Jun 1913, <italic>Drobov 430</italic> (LE!); near Karas’e Lake, 27 Jun 1901, <italic>Gordiagin 514</italic> (LE!); same loc., 20 Jun 2012, <italic>Khrustaleva and Artemova s.n..</italic> (KUZ 02684!); near of Svetloe Lake, 15 Jul 1960, <italic>Denisova 1577</italic> (MW 0816955!); Aiyrtau District: Kokshetau State National Nature Park, Imantau Mountains, “Buyan-Schel” place, 31 May 1973, <italic>Gorchakovskiy s.n..</italic> (SVER 695749!). Karkaraly: <bold>Karaganda Region</bold>: Karkaraly District: Karkaraly Mountains, Alexandrov Klyuch cordon, 31 May 2007, <italic>Kupriyanov et al. s.n..</italic> (KUZ 11464!).</p></tp:treatment-sec><tp:treatment-sec sec-type="habitat" id="SECID0EV2AG"><title>Habitat and ecology.</title><p>Forest swamps, stream valleys, lakesides, sphagnum swamps and wet birch forests.</p></tp:treatment-sec><tp:treatment-sec sec-type="phenology" id="SECID0E12AG"><title>Phenology.</title><p>Flowering in May–Jun; fruiting in Jul–Aug.</p></tp:treatment-sec><tp:treatment-sec sec-type="conservation status" id="SECID0E62AG"><title>Conservation status.</title><p>Not protected. We recommend to include this species in the next edition of the Red Book of Kazakhstan.</p></tp:treatment-sec><tp:treatment-sec sec-type="notes" id="SECID0EE3AG"><title>Notes.</title><p><italic><tp:taxon-name><tp:taxon-name-part taxon-name-part-type="genus" reg="Corallorhiza">Corallorhiza</tp:taxon-name-part><tp:taxon-name-part taxon-name-part-type="species" reg="trifida">trifida</tp:taxon-name-part></tp:taxon-name></italic> is reported for the Kokshetau State National Nature Park for the first time.</p></tp:treatment-sec></tp:taxon-treatment>
