# Supplementary material for: ﻿Review of Orchidaceae of the northern part of Kazakhstan
Source: PhytoKeys. 2023 Jul 27;229:185–213. doi: 10.3897/phytokeys.229.105457 (PMC10401406; doi:10.3897/phytokeys.229.105457)
Supplement: XML Treatment for Cypripedium calceolus [file phytokeys.229.105457-treatment2.xml]

<!DOCTYPE tp:taxon-treatment
  PUBLIC "-//TaxonX//DTD Taxonomic Treatment Publishing DTD v0 20100105//EN" "tax-treatment-NSO.dtd">
<tp:taxon-treatment xmlns:tp="http://www.plazi.org/taxpub"><tp:treatment-meta><kwd-group><label>Taxon classification</label><kwd>
              <named-content content-type="kingdom">Plantae</named-content>
            </kwd><kwd>
              <named-content content-type="order">Asparagales</named-content>
            </kwd><kwd>
              <named-content content-type="family">Orchidaceae</named-content>
            </kwd></kwd-group><mixed-citation publication-type="journal"><person-group><name><surname>Kubentayev</surname><given-names>Serik A.</given-names></name><name><surname>Efimov</surname><given-names>Petr G.</given-names></name><name><surname>Alibekov</surname><given-names>Daniyar T.</given-names></name><name><surname>Kupriyanov</surname><given-names>Andrey N.</given-names></name><name><surname>Izbastina</surname><given-names>Klara S.</given-names></name><name><surname>Khalymbetova</surname><given-names>Aizhan E.</given-names></name><name><surname>Perezhogin</surname><given-names>Yuri V.</given-names></name></person-group><article-title>﻿Review of <tp:taxon-name><tp:taxon-name-part taxon-name-part-type="family">Orchidaceae</tp:taxon-name-part></tp:taxon-name> of the northern part of Kazakhstan</article-title><source>PhytoKeys</source><day>27</day><month>07</month><year>2023</year><volume>229</volume><fpage>185</fpage><lpage>213</lpage><pub-id pub-id-type="doi">10.3897/phytokeys.229.105457</pub-id></mixed-citation></tp:treatment-meta><tp:nomenclature><label>﻿</label><tp:taxon-name>
            <object-id xmlns:xlink="http://www.w3.org/1999/xlink" content-type="arpha" xlink:type="simple">3C107815-3A16-5E80-8BE8-93BAC661D5CC</object-id>
            <tp:taxon-name-part taxon-name-part-type="genus" reg="Cypripedium">Cypripedium</tp:taxon-name-part>
            <tp:taxon-name-part taxon-name-part-type="species" reg="calceolus">calceolus</tp:taxon-name-part>
          </tp:taxon-name><tp:taxon-authority>L.</tp:taxon-authority></tp:nomenclature><tp:treatment-sec sec-type="distribution" id="SECID0EZ4AG"><title>Distribution in adjacent reg.</title><p>Russia (European Russia, Ural, Siberia), Kazakhstan (Altai).</p></tp:treatment-sec><tp:treatment-sec sec-type="material" id="SECID0E54AG"><title>Specimens examined and literature records.</title><p>Kokchetav: <bold>Akmola Region</bold>: Burabay District: “Burabay” State National Nature Park: near Shchuchinsk, Barmashinskoe forestry, 12 Jul 2019, <italic>Kubentaev s.n..</italic> (NUR!); same loc., 15 Jun 1965, <italic>Oleneeva and Antoshenko s.n..</italic> (SVER 695751!); same loc., 18 Jun 2012, <italic>Artemova s.n..</italic> (KUZ 02637!); same loc., 8 Jun 2011, <italic>Kupriyanov and Hrustaleva s.n..</italic> (KUZ 01096!); same loc., 2.5 km northeast of Shchuchinsk, 12 Jun 2011, <italic>Hrustaleva s.n..</italic> (KUZ 00884!); Zolotoborskoe forestry, 23 Jun 2016, <italic>Hrustaleva and Artemova s.n..</italic> (KUZ 02798!); same loc., 3 km south of the Barmashino, 13 Jun 1972, <italic>Gorchakovskiy s.n..</italic> (SVER 695752!); near Barmashino Lake, 26 Jun 1890, <italic>Gordyagin 503</italic> (LE!); the northern shore of Kotyrkol Lake, 19 Jun 1902, <italic>Ignatov and Petrovskiy 209</italic> (LE!); same loc., 31 May 1902, <italic>Ignatov and Petrovsky 209</italic> (LE!); located 3–3.5 km east of Katarkol (<xref ref-type="bibr" rid="B28">Kupriyanov 2020</xref>); located 2.5 km northeast of Burabay, on the shore of Borovoe Lake (<xref ref-type="bibr" rid="B28">Kupriyanov 2020</xref>). Tobol-Ishim: <bold>North Kazakhstan Region</bold>: Kyzylzhar District: on the right shore of Ishim River, 75 km north of Petropavlovsk, 5 km north of Krasnoyarka, 16 Jun 1968, <italic>Kolodchenko s.n..</italic> (АА!, LE!); on the right shore of Ishim River, near Krasnoyarka, Jun 1968, <italic>Syzganov et al. s.n..</italic> (<abbrev xmlns:xlink="http://www.w3.org/1999/xlink" content-type="institution" xlink:title="North Kazakhstan University" id="ABBRID0ENCBG" xlink:type="simple">NKU</abbrev>!); same loc., Jun 1968, <italic>Terekhina et al.</italic> s.n.. (<abbrev xmlns:xlink="http://www.w3.org/1999/xlink" content-type="institution" xlink:title="North Kazakhstan University" id="ABBRID0E4CBG" xlink:type="simple">NKU</abbrev>!); same loc., Jun 1968, <italic>Freze s.n..</italic> (<abbrev xmlns:xlink="http://www.w3.org/1999/xlink" content-type="institution" xlink:title="North Kazakhstan University" id="ABBRID0EODBG" xlink:type="simple">NKU</abbrev>!). Irtysh: <bold>Pavlodar Region</bold>: Zhelezinskiy District: on the right shore of Irtysh River (Kusnetsov and Pavlov 1958; <xref ref-type="bibr" rid="B22">Kazakh SSR Red Data Book 1981</xref>). Semipalatinsk Pinery: <bold>East Kazakhstan Region</bold>: Beskaragay District: on the right shore of Irtysh River (Kusnetsov and Pavlov 1958; <xref ref-type="bibr" rid="B22">Kazakh SSR Red Data Book 1981</xref>; <xref ref-type="bibr" rid="B38">Red Book of Kazakhstan 2014</xref>).</p></tp:treatment-sec><tp:treatment-sec sec-type="habitat" id="SECID0EDEBG"><title>Habitat and ecology.</title><p>Birch and birch-pine forests, forest stream valleys, forest swamps and forest lake shores.</p></tp:treatment-sec><tp:treatment-sec sec-type="phenology" id="SECID0EIEBG"><title>Phenology.</title><p>Flowering in Jun; fruiting in Jul–Aug.</p></tp:treatment-sec><tp:treatment-sec sec-type="conservation status" id="SECID0ENEBG"><title>Conservation status.</title><p>It is included in the Red Book of Kazakhstan (category III). It is a rare and endangered species protected in the “Burabay” State National Nature Park, “Sogrov” State Nature Reserve and “Floodplain of the Irtysh River” State Nature Reserve.</p></tp:treatment-sec><tp:treatment-sec sec-type="notes" id="SECID0ESEBG"><title>Notes.</title><p>Some populations of <italic><tp:taxon-name><tp:taxon-name-part taxon-name-part-type="genus" reg="Cypripedium">Cypripedium</tp:taxon-name-part><tp:taxon-name-part taxon-name-part-type="species" reg="calceolus">calceolus</tp:taxon-name-part></tp:taxon-name></italic> are located near Shchuchinsk and the village of Burabay, in areas with high recreational activity. These populations require special attention and protection due to the low number of plants in the populations, which can be attributed to the significant anthropogenic impact in these areas (<xref ref-type="bibr" rid="B42">Sultangazina et al. 2014</xref>; <xref ref-type="bibr" rid="B28">Kupriyanov 2020</xref>).</p></tp:treatment-sec><ref-list><ref id="B28"><mixed-citation xmlns:xlink="http://www.w3.org/1999/xlink" xlink:type="simple"><person-group><name name-style="western"><surname>Kupriyanov</surname><given-names>AN</given-names></name></person-group> (<year>2020</year>) <source>Synopsis of the Flora of the Kazakh Uplands.</source><publisher-name>Geo</publisher-name>, <publisher-loc>Novosibirsk</publisher-loc>, <size units="page">423 pp</size>. <ext-link xlink:href="10.17223/978-5-94621-927-3-2020-23" ext-link-type="doi" xlink:type="simple">https://doi.org/10.17223/978-5-94621-927-3-2020-23</ext-link> [In Russian]</mixed-citation></ref><ref id="B22"><mixed-citation xmlns:xlink="http://www.w3.org/1999/xlink" xlink:type="simple">Kazakh SSR Red Data Book (<year>1981</year>) <source>Kazakh SSR Red Data Book (Vol. 1). Plants.</source><publisher-name>Publishing House “Nauka” of Kazakh SSR</publisher-name>, <publisher-loc>Alma Ata</publisher-loc>, <size units="page">262 pp</size>. [In Russian]</mixed-citation></ref><ref id="B38"><mixed-citation xmlns:xlink="http://www.w3.org/1999/xlink" xlink:type="simple">Red Book of Kazakhstan (<year>2014</year>) <source>Red Book of Kazakhstan (The 2<sup>nd</sup> ed. revised and supplemented.) (Vol. 2): Plants.</source><publisher-name>“ApтPrintXXI”</publisher-name>, <publisher-loc>Almaty</publisher-loc>, <size units="page">452 pp</size>. [In Russian]</mixed-citation></ref><ref id="B42"><mixed-citation xmlns:xlink="http://www.w3.org/1999/xlink" xlink:type="simple"><person-group><name name-style="western"><surname>Sultangazina</surname><given-names>GZh</given-names></name><name name-style="western"><surname>Khrustaleva</surname><given-names>IA</given-names></name><name name-style="western"><surname>Kupriyanov</surname><given-names>AN</given-names></name><name name-style="western"><surname>Adekenov</surname><given-names>SM</given-names></name></person-group> (<year>2014</year>) <source>Flora of the Burabay National Park.</source><publisher-name>Publishing House SB RAS</publisher-name>, <publisher-loc>Novosibirsk</publisher-loc>, <size units="page">242 pp</size>. [In Russian]</mixed-citation></ref></ref-list></tp:taxon-treatment>
