# Supplementary material for: ﻿Review of Orchidaceae of the northern part of Kazakhstan
Source: PhytoKeys. 2023 Jul 27;229:185–213. doi: 10.3897/phytokeys.229.105457 (PMC10401406; doi:10.3897/phytokeys.229.105457)
Supplement: XML Treatment for Cypripedium guttatum [file phytokeys.229.105457-treatment3.xml]

<!DOCTYPE tp:taxon-treatment
  PUBLIC "-//TaxonX//DTD Taxonomic Treatment Publishing DTD v0 20100105//EN" "tax-treatment-NSO.dtd">
<tp:taxon-treatment xmlns:tp="http://www.plazi.org/taxpub"><tp:treatment-meta><kwd-group><label>Taxon classification</label><kwd>
              <named-content content-type="kingdom">Plantae</named-content>
            </kwd><kwd>
              <named-content content-type="order">Asparagales</named-content>
            </kwd><kwd>
              <named-content content-type="family">Orchidaceae</named-content>
            </kwd></kwd-group><mixed-citation publication-type="journal"><person-group><name><surname>Kubentayev</surname><given-names>Serik A.</given-names></name><name><surname>Efimov</surname><given-names>Petr G.</given-names></name><name><surname>Alibekov</surname><given-names>Daniyar T.</given-names></name><name><surname>Kupriyanov</surname><given-names>Andrey N.</given-names></name><name><surname>Izbastina</surname><given-names>Klara S.</given-names></name><name><surname>Khalymbetova</surname><given-names>Aizhan E.</given-names></name><name><surname>Perezhogin</surname><given-names>Yuri V.</given-names></name></person-group><article-title>﻿Review of <tp:taxon-name><tp:taxon-name-part taxon-name-part-type="family">Orchidaceae</tp:taxon-name-part></tp:taxon-name> of the northern part of Kazakhstan</article-title><source>PhytoKeys</source><day>27</day><month>07</month><year>2023</year><volume>229</volume><fpage>185</fpage><lpage>213</lpage><pub-id pub-id-type="doi">10.3897/phytokeys.229.105457</pub-id></mixed-citation></tp:treatment-meta><tp:nomenclature><label>﻿</label><tp:taxon-name>
            <object-id xmlns:xlink="http://www.w3.org/1999/xlink" content-type="arpha" xlink:type="simple">941D192A-C356-51A8-A86B-8041E8DA2A06</object-id>
            <tp:taxon-name-part taxon-name-part-type="genus" reg="Cypripedium">Cypripedium</tp:taxon-name-part>
            <tp:taxon-name-part taxon-name-part-type="species" reg="guttatum">guttatum</tp:taxon-name-part>
          </tp:taxon-name><tp:taxon-authority>Sw.</tp:taxon-authority></tp:nomenclature><tp:treatment-sec sec-type="distribution" id="SECID0EPGBG"><title>Distribution in adjacent reg.</title><p>Russia (European Russia, Ural, Siberia), Kazakhstan (Altai).</p></tp:treatment-sec><tp:treatment-sec sec-type="material" id="SECID0EUGBG"><title>Specimens examined and literature records.</title><p>Tobol-Ishim: <bold>North Kazakhstan Region</bold>: Kyzylzhar District: on the right shore of Ishim River, approximately 75 km north of Petropavlovsk and 5 km north of Krasnoyarka, 16 Jun 1968, <italic>Syzganov and Sadvokasova s.n..</italic> (LE); the left shore of Ishim River, near Krasnoyarka, 17 Jun 1968, <italic>Sidarkina and Galieva s.n.</italic> (<abbrev xmlns:xlink="http://www.w3.org/1999/xlink" content-type="institution" xlink:title="North Kazakhstan University" id="ABBRID0EKHBG" xlink:type="simple">NKU</abbrev>!); near Vagulino, 12 Jun 1982, <italic>Rain and Martyasheva s.n..</italic> (<abbrev xmlns:xlink="http://www.w3.org/1999/xlink" content-type="institution" xlink:title="North Kazakhstan University" id="ABBRID0E2HBG" xlink:type="simple">NKU</abbrev>!); near Tashkentka, 25 Jun 1982, <italic>Vafina et al. s.n.</italic> (<abbrev xmlns:xlink="http://www.w3.org/1999/xlink" content-type="institution" xlink:title="North Kazakhstan University" id="ABBRID0ECIBG" xlink:type="simple">NKU</abbrev>!). ? <bold>Kostanay Region</bold>: ?Uzynkol District (<xref ref-type="bibr" rid="B36">Pugachev 1994</xref>), ?Mendykara District (<xref ref-type="bibr" rid="B36">Pugachev 1994</xref>). Irtysh: <bold>Pavlodar Region</bold> [without detailed locality] (Kusnetsov and Pavlov 1958).</p></tp:treatment-sec><tp:treatment-sec sec-type="habitat" id="SECID0ETIBG"><title>Habitat and ecology.</title><p>Wet birch forests.</p></tp:treatment-sec><tp:treatment-sec sec-type="phenology" id="SECID0EYIBG"><title>Phenology.</title><p>Flowering in Jun; fruiting in Jul–Aug.</p></tp:treatment-sec><tp:treatment-sec sec-type="conservation status" id="SECID0E4IBG"><title>Conservation status.</title><p>This rare species is included in the Red Book of Kazakhstan (category II) and is protected within the territory of two State Nature Reserves: “Sogrov” and “Floodplain of the Irtysh River”.</p></tp:treatment-sec><tp:treatment-sec sec-type="notes" id="SECID0ECJBG"><title>Notes.</title><p>The report of <italic><tp:taxon-name><tp:taxon-name-part taxon-name-part-type="genus" reg="Cypripedium">Cypripedium</tp:taxon-name-part><tp:taxon-name-part taxon-name-part-type="species" reg="guttatum">guttatum</tp:taxon-name-part></tp:taxon-name></italic> for the Kostanay Region is doubtful since we have not found herbarium collections from these areas, including the herbarium of Kostanay Pedagogical University (KSPI), where the Pugachev collections are stored.</p></tp:treatment-sec><ref-list><ref id="B36"><mixed-citation xmlns:xlink="http://www.w3.org/1999/xlink" xlink:type="simple"><person-group><name name-style="western"><surname>Pugachev</surname><given-names>PG</given-names></name></person-group> (<year>1994</year>) Pine Forests of the Turgai Depression. Kostanay, 408 pp. [In Russian]</mixed-citation></ref></ref-list></tp:taxon-treatment>
