# Supplementary material for: ﻿Review of Orchidaceae of the northern part of Kazakhstan
Source: PhytoKeys. 2023 Jul 27;229:185–213. doi: 10.3897/phytokeys.229.105457 (PMC10401406; doi:10.3897/phytokeys.229.105457)
Supplement: XML Treatment for Cypripedium macranthos [file phytokeys.229.105457-treatment4.xml]

<!DOCTYPE tp:taxon-treatment
  PUBLIC "-//TaxonX//DTD Taxonomic Treatment Publishing DTD v0 20100105//EN" "tax-treatment-NSO.dtd">
<tp:taxon-treatment xmlns:tp="http://www.plazi.org/taxpub"><tp:treatment-meta><kwd-group><label>Taxon classification</label><kwd>
              <named-content content-type="kingdom">Plantae</named-content>
            </kwd><kwd>
              <named-content content-type="order">Asparagales</named-content>
            </kwd><kwd>
              <named-content content-type="family">Orchidaceae</named-content>
            </kwd></kwd-group><mixed-citation publication-type="journal"><person-group><name><surname>Kubentayev</surname><given-names>Serik A.</given-names></name><name><surname>Efimov</surname><given-names>Petr G.</given-names></name><name><surname>Alibekov</surname><given-names>Daniyar T.</given-names></name><name><surname>Kupriyanov</surname><given-names>Andrey N.</given-names></name><name><surname>Izbastina</surname><given-names>Klara S.</given-names></name><name><surname>Khalymbetova</surname><given-names>Aizhan E.</given-names></name><name><surname>Perezhogin</surname><given-names>Yuri V.</given-names></name></person-group><article-title>﻿Review of <tp:taxon-name><tp:taxon-name-part taxon-name-part-type="family">Orchidaceae</tp:taxon-name-part></tp:taxon-name> of the northern part of Kazakhstan</article-title><source>PhytoKeys</source><day>27</day><month>07</month><year>2023</year><volume>229</volume><fpage>185</fpage><lpage>213</lpage><pub-id pub-id-type="doi">10.3897/phytokeys.229.105457</pub-id></mixed-citation></tp:treatment-meta><tp:nomenclature><label>﻿</label><tp:taxon-name>
            <object-id xmlns:xlink="http://www.w3.org/1999/xlink" content-type="arpha" xlink:type="simple">40291F74-E7A4-5866-9CA2-C5A7CE538186</object-id>
            <tp:taxon-name-part taxon-name-part-type="genus" reg="Cypripedium">Cypripedium</tp:taxon-name-part>
            <tp:taxon-name-part taxon-name-part-type="species" reg="macranthos">macranthos</tp:taxon-name-part>
          </tp:taxon-name><tp:taxon-authority>Sw.</tp:taxon-authority></tp:nomenclature><tp:treatment-sec sec-type="distribution" id="SECID0EXKBG"><title>Distribution in adjacent reg.</title><p>Russia (European Russia, Ural, Siberia), Kazakhstan (Altai).</p></tp:treatment-sec><tp:treatment-sec sec-type="material" id="SECID0E3KBG"><title>Specimens examined and literature records.</title><p>Tobol-Ishim: <bold>North Kazakhstan Region</bold>: Kyzylzhar District: on the right shore of Ishim River, 5 km north of Krasnoyarka, 16 Jun 1968, <italic>Kolodchenko s.n..</italic> (АА!, LE!); on right shore of Ishim River, near Krasnoyarka, Jun 1968, <italic>Shakarova et al. s.n..</italic> (<abbrev xmlns:xlink="http://www.w3.org/1999/xlink" content-type="institution" xlink:title="North Kazakhstan University" id="ABBRID0E3LBG" xlink:type="simple">NKU</abbrev>!); same loc., 27 Jun 1987, <italic>Samoylova et al. s.n..</italic> (<abbrev xmlns:xlink="http://www.w3.org/1999/xlink" content-type="institution" xlink:title="North Kazakhstan University" id="ABBRID0ENMBG" xlink:type="simple">NKU</abbrev>!). ?Kokchetav: ?<bold>Akmola Region</bold> [without detailed locality] (<xref ref-type="bibr" rid="B41">Semenov 1928</xref>; Kusnetsov and Pavlov 1958; <xref ref-type="bibr" rid="B18">Gorchakovskiy 1987</xref>). Irtysh: <bold>Pavlodar Region</bold> [without detailed locality] (Kusnetsov and Pavlov 1958). Semipalatinsk Pinery: <bold>East Kazakhstan Region</bold>: Beskaragay District: near Kara-Murza, 16 Jun 1956, <italic>Olovitikova s.n..</italic> (LE!).</p></tp:treatment-sec><tp:treatment-sec sec-type="habitat" id="SECID0EMNBG"><title>Habitat and ecology.</title><p>Birch forests and valleys of forest streams.</p></tp:treatment-sec><tp:treatment-sec sec-type="phenology" id="SECID0ERNBG"><title>Phenology.</title><p>Flowering in Jun; fruiting in Jul–Aug.</p></tp:treatment-sec><tp:treatment-sec sec-type="conservation status" id="SECID0EWNBG"><title>Conservation status.</title><p>This very rare species is included in the Red Book of Kazakhstan (category II). It is protected within the “Sogrov” and “Floodplain of the Irtysh River” State Nature Reserves.</p></tp:treatment-sec><tp:treatment-sec sec-type="notes" id="SECID0E2NBG"><title>Notes.</title><p>According to recent reports (<xref ref-type="bibr" rid="B42">Sultangazina et al. 2014</xref>; <xref ref-type="bibr" rid="B28">Kupriyanov 2020</xref>) and our field studies, there is currently no confirmation of the presence of <italic><tp:taxon-name><tp:taxon-name-part taxon-name-part-type="genus" reg="Cypripedium">Cypripedium</tp:taxon-name-part><tp:taxon-name-part taxon-name-part-type="species" reg="macranthos">macranthos</tp:taxon-name-part></tp:taxon-name></italic> within the territory of Kokchetav <abbrev xmlns:xlink="http://www.w3.org/1999/xlink" xlink:title="floristic regions" id="ABBRID0EUOBG" xlink:type="simple">FR</abbrev>.</p><p>One specimen of <italic><tp:taxon-name><tp:taxon-name-part taxon-name-part-type="genus" reg="Cypripedium">C.</tp:taxon-name-part><tp:taxon-name-part taxon-name-part-type="hybrid-sign">×</tp:taxon-name-part><tp:taxon-name-part taxon-name-part-type="species" reg="ventricosum">ventricosum</tp:taxon-name-part></tp:taxon-name></italic> (<italic><tp:taxon-name><tp:taxon-name-part taxon-name-part-type="genus" reg="Cypripedium">C.</tp:taxon-name-part><tp:taxon-name-part taxon-name-part-type="species" reg="calceolus">calceolus</tp:taxon-name-part></tp:taxon-name> × <tp:taxon-name><tp:taxon-name-part taxon-name-part-type="genus" reg="Cypripedium">C.</tp:taxon-name-part><tp:taxon-name-part taxon-name-part-type="species" reg="macranthos">macranthos</tp:taxon-name-part></tp:taxon-name></italic>) hybrid was found: “Tobol-Ishim: North Kazakhstan Region: Kyzylzhar District: on the right shore of the Ishim River, near Krasnoyarka, 17 Jun 1968, <italic>Tsykareva s.n..</italic> (AA!)”. This species occurs in areas where parent species co-occur, forming transitional populations with intermediate morphology (<xref ref-type="bibr" rid="B5">Averyanov 1999</xref>; <xref ref-type="bibr" rid="B24">Knyazev et al. 2000</xref>; <xref ref-type="bibr" rid="B16">Filippov and Andronova 2011</xref>; <xref ref-type="bibr" rid="B4">Andronova et al. 2017</xref>). This hybrid is reported for the first time in the studied region; Previously it was only reported in the Katon-Karagai District of the East Kazakhstan region in Kazakhstan (<xref ref-type="bibr" rid="B25">Kotuhov et al. 2009</xref>, 2018).</p></tp:treatment-sec><ref-list><ref id="B41"><mixed-citation xmlns:xlink="http://www.w3.org/1999/xlink" xlink:type="simple"><person-group><name name-style="western"><surname>Semenov</surname><given-names>VF</given-names></name></person-group> (<year>1928</year>) <article-title>List and table of expansion of wild vascular plants within the former Akmola region.</article-title><source>Proceedings of Siberian Institute of Agriculture and Forestry</source><volume>28</volume>(<issue>14</issue>): <fpage>391</fpage>–<lpage>462</lpage>. [In Russian]</mixed-citation></ref><ref id="B18"><mixed-citation xmlns:xlink="http://www.w3.org/1999/xlink" xlink:type="simple"><person-group><name name-style="western"><surname>Gorchakovskiy</surname><given-names>PL</given-names></name></person-group> (<year>1987</year>) Forest Oases of the Kazakh Uplands. Moscow, 157 pp. [In Russian]</mixed-citation></ref><ref id="B42"><mixed-citation xmlns:xlink="http://www.w3.org/1999/xlink" xlink:type="simple"><person-group><name name-style="western"><surname>Sultangazina</surname><given-names>GZh</given-names></name><name name-style="western"><surname>Khrustaleva</surname><given-names>IA</given-names></name><name name-style="western"><surname>Kupriyanov</surname><given-names>AN</given-names></name><name name-style="western"><surname>Adekenov</surname><given-names>SM</given-names></name></person-group> (<year>2014</year>) <source>Flora of the Burabay National Park.</source><publisher-name>Publishing House SB RAS</publisher-name>, <publisher-loc>Novosibirsk</publisher-loc>, <size units="page">242 pp</size>. [In Russian]</mixed-citation></ref><ref id="B28"><mixed-citation xmlns:xlink="http://www.w3.org/1999/xlink" xlink:type="simple"><person-group><name name-style="western"><surname>Kupriyanov</surname><given-names>AN</given-names></name></person-group> (<year>2020</year>) <source>Synopsis of the Flora of the Kazakh Uplands.</source><publisher-name>Geo</publisher-name>, <publisher-loc>Novosibirsk</publisher-loc>, <size units="page">423 pp</size>. <ext-link xlink:href="10.17223/978-5-94621-927-3-2020-23" ext-link-type="doi" xlink:type="simple">https://doi.org/10.17223/978-5-94621-927-3-2020-23</ext-link> [In Russian]</mixed-citation></ref><ref id="B5"><mixed-citation xmlns:xlink="http://www.w3.org/1999/xlink" xlink:type="simple"><person-group><name name-style="western"><surname>Averyanov</surname><given-names>LV</given-names></name></person-group> (<year>1999</year>) <article-title>Genus <italic><tp:taxon-name><tp:taxon-name-part taxon-name-part-type="genus">Cypripedium</tp:taxon-name-part></tp:taxon-name></italic> (<tp:taxon-name><tp:taxon-name-part taxon-name-part-type="family">Orchidaceae</tp:taxon-name-part></tp:taxon-name>) in the Russia.</article-title><source>Turczaninowia</source><volume>2</volume>(<issue>2</issue>): <fpage>5</fpage>–<lpage>40</lpage>. [In Russian]</mixed-citation></ref><ref id="B24"><mixed-citation xmlns:xlink="http://www.w3.org/1999/xlink" xlink:type="simple"><person-group><name name-style="western"><surname>Knyazev</surname><given-names>MS</given-names></name><name name-style="western"><surname>Kulikov</surname><given-names>PV</given-names></name><name name-style="western"><surname>Knyazeva</surname><given-names>OI</given-names></name><name name-style="western"><surname>Semerikov</surname><given-names>VL</given-names></name></person-group> (<year>2000</year>) <article-title>Interspecific hybridization in Eurasian species of <italic><tp:taxon-name><tp:taxon-name-part taxon-name-part-type="genus">Cypripedium</tp:taxon-name-part></tp:taxon-name></italic> (<tp:taxon-name><tp:taxon-name-part taxon-name-part-type="family">Orchidaceae</tp:taxon-name-part></tp:taxon-name>), and the taxonomic status of <italic><tp:taxon-name><tp:taxon-name-part taxon-name-part-type="genus">C.</tp:taxon-name-part><tp:taxon-name-part taxon-name-part-type="species">ventricosum</tp:taxon-name-part></tp:taxon-name></italic>.</article-title><source>Botanicheskii Zhurnal</source><volume>85</volume>(<issue>5</issue>): <fpage>94</fpage>–<lpage>102</lpage>. [In Russian]</mixed-citation></ref><ref id="B16"><mixed-citation xmlns:xlink="http://www.w3.org/1999/xlink" xlink:type="simple"><person-group><name name-style="western"><surname>Filippov</surname><given-names>EG</given-names></name><name name-style="western"><surname>Andronova</surname><given-names>EV</given-names></name></person-group> (<year>2011</year>) <article-title>Genetic differentiation in plants of the genus <italic><tp:taxon-name><tp:taxon-name-part taxon-name-part-type="genus">Cypripedium</tp:taxon-name-part></tp:taxon-name></italic> from Russia inferred from allozyme data.</article-title><source>Russian Journal of Genetics</source><volume>47</volume>(<issue>5</issue>): <fpage>538</fpage>–<lpage>545</lpage>. <ext-link xlink:href="10.1134/S1022795411050061" ext-link-type="doi" xlink:type="simple">https://doi.org/10.1134/S1022795411050061</ext-link> [In Russian]</mixed-citation></ref><ref id="B4"><mixed-citation xmlns:xlink="http://www.w3.org/1999/xlink" xlink:type="simple"><person-group><name name-style="western"><surname>Andronova</surname><given-names>EV</given-names></name><name name-style="western"><surname>Machs</surname><given-names>EM</given-names></name><name name-style="western"><surname>Filippov</surname><given-names>EG</given-names></name><name name-style="western"><surname>Raiko</surname><given-names>MP</given-names></name><name name-style="western"><surname>Lee</surname><given-names>Y-A</given-names></name><name name-style="western"><surname>Averyanov</surname><given-names>LV</given-names></name></person-group> (<year>2017</year>) <article-title>Phylogeography of taxa of the genus <italic><tp:taxon-name><tp:taxon-name-part taxon-name-part-type="genus">Cypripedium</tp:taxon-name-part></tp:taxon-name></italic> (<tp:taxon-name><tp:taxon-name-part taxon-name-part-type="family">Orchidaceae</tp:taxon-name-part></tp:taxon-name>) in Russia.</article-title><source>Botanicheskii Zhurnal</source><volume>102</volume>(<issue>8</issue>): <fpage>1027</fpage>–<lpage>1059</lpage>. <ext-link xlink:href="10.1134/S0006813617080014" ext-link-type="doi" xlink:type="simple">https://doi.org/10.1134/S0006813617080014</ext-link> [In Russian]</mixed-citation></ref><ref id="B25"><mixed-citation xmlns:xlink="http://www.w3.org/1999/xlink" xlink:type="simple"><person-group><name name-style="western"><surname>Kotuhov</surname><given-names>YA</given-names></name><name name-style="western"><surname>Danilova</surname><given-names>AN</given-names></name><name name-style="western"><surname>Anufrieva</surname><given-names>OA</given-names></name></person-group> (<year>2009</year>) The Current State of Populations of Rare and Endangered Plants in Eastern Kazakhstan. Almaty, 140 pp.</mixed-citation></ref></ref-list></tp:taxon-treatment>
