# Supplementary material for: ﻿Review of Orchidaceae of the northern part of Kazakhstan
Source: PhytoKeys. 2023 Jul 27;229:185–213. doi: 10.3897/phytokeys.229.105457 (PMC10401406; doi:10.3897/phytokeys.229.105457)
Supplement: XML Treatment for Dactylorhiza fuchsii [file phytokeys.229.105457-treatment5.xml]

<!DOCTYPE tp:taxon-treatment
  PUBLIC "-//TaxonX//DTD Taxonomic Treatment Publishing DTD v0 20100105//EN" "tax-treatment-NSO.dtd">
<tp:taxon-treatment xmlns:tp="http://www.plazi.org/taxpub"><tp:treatment-meta><kwd-group><label>Taxon classification</label><kwd>
              <named-content content-type="kingdom">Plantae</named-content>
            </kwd><kwd>
              <named-content content-type="order">Asparagales</named-content>
            </kwd><kwd>
              <named-content content-type="family">Orchidaceae</named-content>
            </kwd></kwd-group><mixed-citation publication-type="journal"><person-group><name><surname>Kubentayev</surname><given-names>Serik A.</given-names></name><name><surname>Efimov</surname><given-names>Petr G.</given-names></name><name><surname>Alibekov</surname><given-names>Daniyar T.</given-names></name><name><surname>Kupriyanov</surname><given-names>Andrey N.</given-names></name><name><surname>Izbastina</surname><given-names>Klara S.</given-names></name><name><surname>Khalymbetova</surname><given-names>Aizhan E.</given-names></name><name><surname>Perezhogin</surname><given-names>Yuri V.</given-names></name></person-group><article-title>﻿Review of <tp:taxon-name><tp:taxon-name-part taxon-name-part-type="family">Orchidaceae</tp:taxon-name-part></tp:taxon-name> of the northern part of Kazakhstan</article-title><source>PhytoKeys</source><day>27</day><month>07</month><year>2023</year><volume>229</volume><fpage>185</fpage><lpage>213</lpage><pub-id pub-id-type="doi">10.3897/phytokeys.229.105457</pub-id></mixed-citation></tp:treatment-meta><tp:nomenclature><label>﻿</label><tp:taxon-name>
            <object-id xmlns:xlink="http://www.w3.org/1999/xlink" content-type="arpha" xlink:type="simple">A94DE8F2-832B-5B2D-A277-E3823F7C3CF6</object-id>
            <tp:taxon-name-part taxon-name-part-type="genus" reg="Dactylorhiza">Dactylorhiza</tp:taxon-name-part>
            <tp:taxon-name-part taxon-name-part-type="species" reg="fuchsii">fuchsii</tp:taxon-name-part>
          </tp:taxon-name><tp:taxon-authority>(Druce) Soó</tp:taxon-authority><tp:nomenclature-citation-list><tp:nomenclature-citation><tp:taxon-name>
                <tp:taxon-name-part taxon-name-part-type="genus" reg="Dactylorhiza"/>
                <tp:taxon-name-part taxon-name-part-type="species" reg="hebridensis"/>
              </tp:taxon-name><comment>(=<tp:taxon-name><tp:taxon-name-part taxon-name-part-type="genus" reg="Dactylorhiza">Dactylorhiza</tp:taxon-name-part><tp:taxon-name-part taxon-name-part-type="species" reg="hebridensis">hebridensis</tp:taxon-name-part></tp:taxon-name> (Wilmott) Aver., ≡<tp:taxon-name><tp:taxon-name-part taxon-name-part-type="genus" reg="Dactylorhiza">Dactylorhiza</tp:taxon-name-part><tp:taxon-name-part taxon-name-part-type="species" reg="fuchsii">fuchsii</tp:taxon-name-part><tp:taxon-name-part taxon-name-part-type="infraspecific-rank">subsp.</tp:taxon-name-part><tp:taxon-name-part taxon-name-part-type="subspecies" reg="hebridensis">hebridensis</tp:taxon-name-part></tp:taxon-name> (Wilmott) Soó). </comment></tp:nomenclature-citation></tp:nomenclature-citation-list></tp:nomenclature><tp:treatment-sec sec-type="distribution" id="SECID0EATBG"><title>Distribution in adjacent reg.</title><p>Russia (European Russia, Ural, Siberia), Kazakhstan (Altai).</p></tp:treatment-sec><tp:treatment-sec sec-type="material" id="SECID0EFTBG"><title>Specimens examined and literature records.</title><p>Kokchetav: <bold>Akmola Region</bold>: Burabay District: Near Karas’e Lake, 4 Jul 1937, <italic>Shishkina s.n.</italic> (AA!); same loc., Zolotoborskiy forestry, 21 Jun 1972, <italic>Gorchakovskiy s.n..</italic> (SVER 695767!); Borovskoy forest area, upper reaches of Imanayevsky Creek, 27 Jun 1974, <italic>Gorchakovskiy s.n..</italic> (SVER 695769!); same loc., 16 Jun 1972 <italic>Gorchakovskiy s.n..</italic> (SVER 695769!); Barmashinskiy experimental forestry, 1 Aug 1965, <italic>Tyulebergeneva s.n</italic>. (SVER 695763!); Zolotoborsky forestry, eastern shore of Shchuchye Lake, 3 km north of the Medvezhiy cordon, 17 Jun 1972, <italic>Gorchakovskiy s.n..</italic> (SVER 695756!); Burabay forest area, near Akylbay cordon, 10 Jun 1913, <italic>Drobova 308</italic> (LE!); Burabay forest area, near Dorofeyevka, 10 Jun 1913, <italic>Drobova 309</italic> (LE!); “Burabay” State National Nature Park: Borovskoe forestry, 16 Jun 2019, <italic>Kubentayev and Alibekov s.n..</italic> (NUR!); Barmashinskoe forestry, 7 Aug 2020, <italic>Kubentayev et al. s.n..</italic> (NUR!); Temnoborskoe forestry, near Zhukey Lake, north-west coast, 11 Jun 2019, <italic>Kubentayev et al. s.n..</italic> (NUR!); near Burabay, the headwaters of Imanayevsky Creek, 7 Jun 2011, <italic>Kupriyanov s.n..</italic> (KUZ 00816!); near Makinka, 11 Jun 2011, <italic>Kupriyanov s.n..</italic> (KUZ 01111!); Zerendi District: “Kokshetau” State National Nature Park: Zerendi forestry, near Zerenda, 28 May 2020, <italic>Kubentayev and Alibekov s.n..</italic> (NUR!); Oramndybulakskoe forestry, near Karsak, 27 Jun 2020, <italic>Kubentayev and Alibekov s.n..</italic> (NUR!); Zerendi forestry, near Krasniy cordon, 26 Jun 2019, <italic>Kubentayev et al. s.n..</italic> (NUR!); Sandyktauskiy District: Sandyktau forestry, near “Chernichniy log”, 16 Jun 1957, <italic>Gribanov s.n..</italic> (AA!). <bold>North Kazakhstan Region</bold>: Aiyrtau District: Imantau Mount, 7 Aug 1965, <italic>Oleneva and Antoshenko s.n..</italic> (695765 SEVR!); same loc., the valley of the stream flowing down from Imantau Mount, 30 May 1973, <italic>Gorchakovskiy s.n..</italic> (SEVR 695760!); Imantau Mount, Bayan Gorge, 28 Aug 1981, <italic>Gorchakovskiy s.n..</italic> (SEVR 627680!); “Kokshetau” State National Nature Park, near Syrymbet, 10 Aug 2020, <italic>Kubentayev et al. s.n..</italic> (NUR!); near Lobanovo, 27 Jul 2019, <italic>Kubentayev et al. s.n..</italic> (NUR!). Tobol-Ishim: <bold>Kostanay Region</bold>: Mendykara District: botanical nature monument “Planting of birch and pine forests near Borovskoye Lake”, Jun 2009, <italic>Perezhogin</italic> (personal observation); Denisovskiy District: Ordzhonikidzevskoye forestry, near Denisovka (<xref ref-type="bibr" rid="B36">Pugachev 1994</xref>); Naurzum District: in the “Naurzum” State Nature Reserve, s.d., <italic>KSPI students</italic> (SVER 507474!). Karkaraly: <bold>Karaganda Region</bold>: Karkaraly Mountains, 27 Jun 1843, <italic>Schrenk s.n..</italic> (AA!); same loc., 21 Jun 1890, <italic>Korzhinsky s.n..</italic> (LE!); same loc., 1927, <italic>Melville s.n..</italic> (АА!), near Karkaraly, 3 Jul 1937, <italic>Dmitrieva s.n..</italic> (AA!); same loc., same loc., 17 Jul 1987, <italic>Kupriyanov s.n..</italic> (KG!); same loc., 18 Jun 2001, <italic>Ishmuratova s.n</italic> (KG!); the shore of Pashennoe Lake, 20 Jun 1914, <italic>s. collector 2071</italic> (LE); 70 km southeast of Karkaraly, Kent Mountains, 19 Jul 1968, <italic>Rachkova 784</italic> (LE!); Karkaraly Mountains, Alexandrov Klyuch, 8 Jul 1993, <italic>Mikhailov s.n..</italic> (KG!); Karkaraly Mountains, Karkaralinka River valley, 5 Aug 1989, <italic>Denisova 692</italic> (MW 0816794!). Irtysh: <bold>Pavlodar Region</bold> [without detailed locality] (Kusnetsov and Pavlov 1958).</p></tp:treatment-sec><tp:treatment-sec sec-type="habitat" id="SECID0E64BG"><title>Habitat and ecology.</title><p>Moist pine and birch forests, along the shores of forest streams and lakes, forest swamps.</p></tp:treatment-sec><tp:treatment-sec sec-type="phenology" id="SECID0EE5BG"><title>Phenology.</title><p>Flowering in Jun–Jul; fruiting in Aug–Sep.</p></tp:treatment-sec><tp:treatment-sec sec-type="conservation status" id="SECID0EJ5BG"><title>Conservation status.</title><p>It is included in the Red Book of Kazakhstan (category II). It is protected on the territories of the “Naurzum” State Nature Reserve; “Kokshetau” State National Nature Park, “Burabay” State National Nature Park, Karkaraly State National Nature Park; Botanical nature monument “Planting of birch and pine forests near Borovskoye Lake”.</p></tp:treatment-sec><tp:treatment-sec sec-type="notes" id="SECID0EO5BG"><title>Notes.</title><p>During the revision of KUZ herbarium materials, we identified two specimens of <italic><tp:taxon-name><tp:taxon-name-part taxon-name-part-type="genus" reg="Dactylorhiza">D.</tp:taxon-name-part><tp:taxon-name-part taxon-name-part-type="species" reg="fuchsii">fuchsii</tp:taxon-name-part></tp:taxon-name></italic>, that were previously incorrectly determined as <italic><tp:taxon-name><tp:taxon-name-part taxon-name-part-type="genus" reg="Dactylorhiza">Dactylorhiza</tp:taxon-name-part><tp:taxon-name-part taxon-name-part-type="species" reg="russowii">russowii</tp:taxon-name-part></tp:taxon-name></italic>. Based on these incorrectly misidentified herbarium specimens, <italic><tp:taxon-name><tp:taxon-name-part taxon-name-part-type="genus" reg="Dactylorhiza">D.</tp:taxon-name-part><tp:taxon-name-part taxon-name-part-type="species" reg="russowii">russowii</tp:taxon-name-part></tp:taxon-name></italic> was previously reported for the Kokchetav <abbrev xmlns:xlink="http://www.w3.org/1999/xlink" xlink:title="floristic regions" id="ABBRID0EV6BG" xlink:type="simple">FR</abbrev> (near Burabay, the headwaters of Imanayevsky Creek; near Makinka) and in the overall flora of Kazakhstan (<xref ref-type="bibr" rid="B28">Kupriyanov 2020</xref>). As a result, there is currently no reliable information regarding the presence of <italic><tp:taxon-name><tp:taxon-name-part taxon-name-part-type="genus" reg="Dactylorhiza">D.</tp:taxon-name-part><tp:taxon-name-part taxon-name-part-type="species" reg="russowii">russowii</tp:taxon-name-part></tp:taxon-name></italic> in Kazakhstan.</p></tp:treatment-sec><ref-list><ref id="B36"><mixed-citation xmlns:xlink="http://www.w3.org/1999/xlink" xlink:type="simple"><person-group><name name-style="western"><surname>Pugachev</surname><given-names>PG</given-names></name></person-group> (<year>1994</year>) Pine Forests of the Turgai Depression. Kostanay, 408 pp. [In Russian]</mixed-citation></ref><ref id="B28"><mixed-citation xmlns:xlink="http://www.w3.org/1999/xlink" xlink:type="simple"><person-group><name name-style="western"><surname>Kupriyanov</surname><given-names>AN</given-names></name></person-group> (<year>2020</year>) <source>Synopsis of the Flora of the Kazakh Uplands.</source><publisher-name>Geo</publisher-name>, <publisher-loc>Novosibirsk</publisher-loc>, <size units="page">423 pp</size>. <ext-link xlink:href="10.17223/978-5-94621-927-3-2020-23" ext-link-type="doi" xlink:type="simple">https://doi.org/10.17223/978-5-94621-927-3-2020-23</ext-link> [In Russian]</mixed-citation></ref></ref-list></tp:taxon-treatment>
