# Supplementary material for: ﻿Review of Orchidaceae of the northern part of Kazakhstan
Source: PhytoKeys. 2023 Jul 27;229:185–213. doi: 10.3897/phytokeys.229.105457 (PMC10401406; doi:10.3897/phytokeys.229.105457)
Supplement: XML Treatment for Dactylorhiza incarnata [file phytokeys.229.105457-treatment6.xml]

<!DOCTYPE tp:taxon-treatment
  PUBLIC "-//TaxonX//DTD Taxonomic Treatment Publishing DTD v0 20100105//EN" "tax-treatment-NSO.dtd">
<tp:taxon-treatment xmlns:tp="http://www.plazi.org/taxpub"><tp:treatment-meta><kwd-group><label>Taxon classification</label><kwd>
              <named-content content-type="kingdom">Plantae</named-content>
            </kwd><kwd>
              <named-content content-type="order">Asparagales</named-content>
            </kwd><kwd>
              <named-content content-type="family">Orchidaceae</named-content>
            </kwd></kwd-group><mixed-citation publication-type="journal"><person-group><name><surname>Kubentayev</surname><given-names>Serik A.</given-names></name><name><surname>Efimov</surname><given-names>Petr G.</given-names></name><name><surname>Alibekov</surname><given-names>Daniyar T.</given-names></name><name><surname>Kupriyanov</surname><given-names>Andrey N.</given-names></name><name><surname>Izbastina</surname><given-names>Klara S.</given-names></name><name><surname>Khalymbetova</surname><given-names>Aizhan E.</given-names></name><name><surname>Perezhogin</surname><given-names>Yuri V.</given-names></name></person-group><article-title>﻿Review of <tp:taxon-name><tp:taxon-name-part taxon-name-part-type="family">Orchidaceae</tp:taxon-name-part></tp:taxon-name> of the northern part of Kazakhstan</article-title><source>PhytoKeys</source><day>27</day><month>07</month><year>2023</year><volume>229</volume><fpage>185</fpage><lpage>213</lpage><pub-id pub-id-type="doi">10.3897/phytokeys.229.105457</pub-id></mixed-citation></tp:treatment-meta><tp:nomenclature><label>﻿</label><tp:taxon-name>
            <object-id xmlns:xlink="http://www.w3.org/1999/xlink" content-type="arpha" xlink:type="simple">391C9374-A15B-5AC4-B581-63BD8AED381D</object-id>
            <tp:taxon-name-part taxon-name-part-type="genus" reg="Dactylorhiza">Dactylorhiza</tp:taxon-name-part>
            <tp:taxon-name-part taxon-name-part-type="species" reg="incarnata">incarnata</tp:taxon-name-part>
          </tp:taxon-name><tp:taxon-authority>(L.) Soó</tp:taxon-authority></tp:nomenclature><tp:treatment-sec sec-type="distribution" id="SECID0ENBAI"><title>Distribution in adjacent reg.</title><p>Russia (European Russia, Ural, Siberia), Kazakhstan (Altai, Western Tien Shan, Betpak Dala, Balkhash-Alakol Basin, Turanskaya lowlands).</p></tp:treatment-sec><tp:treatment-sec sec-type="material" id="SECID0ESBAI"><title>Specimens examined and literature records.</title><p>Tobol-Ishim: <bold>Kostanay Region</bold>: Auliekol District: Aman-Karagay pine forest, 1930, <italic>Dmitrieva s.n..</italic> (AA!); Naurzum District: Naurzum-Karagai Mountains, 20 May 1909, <italic>Savich and Kucherovskaya 647</italic> (TK!); Naurzum Reserve, the shore of Small Aksuat Lake, 2 Jul 1949, <italic>Ivleva and Kleshchina s.n.</italic> (TK!); 20 km east of Aksuat, in the upper reaches of Akbulak Stream, 12 Jun 1936, <italic>Voronov 157</italic> (MW 0816813!); Moss swamp amongst springs on the slope of the Ulkendamdy River Valley, 23 Jun 1909, <italic>Kucherovskaya 1125</italic> (LE!); Fedorov District: Between the Traktov and Nazaryev, on the edge of the lake basin (Uballa Lake), 7 Jul 1913, <italic>Korotkiy and Lebedeva s.n..</italic> (LE!). Eastern Upland: <bold>Pavlodar Region</bold>: Bayanaul District: “Bayanaul” State National Nature Park, Bayanaul Mountains, 27 May 2007, <italic>Kupriyanov et al. s.n..</italic> (KUZ 11467!). <bold>North Kazakhstan Region</bold>: Gabit Musrepov District: near the “Ardager” recreation centre, 27 Jun 2019, <italic>Kubentayev s.n..</italic> (NUR!); the City of Petropavlovsk, near Pestroye Lake, 10 Jun 1962, <italic>Troinikova 1336</italic> (MW 0816799!); Akkain District: west of the Borki Village, 29 Jun 1979, <italic>Kolodchenko s.n..</italic> (<abbrev xmlns:xlink="http://www.w3.org/1999/xlink" content-type="institution" xlink:title="North Kazakhstan University" id="ABBRID0EEEAI" xlink:type="simple">NKU</abbrev>!). <bold>Karaganda Region</bold>: Aktogay District: the southern tip of the Kyzyl-Rai mountain system, the floodplain of the drying Karatal River, 2 Jul 1969, <italic>Mishchenkova 360</italic> (LE!); same loc., 14 Jul 1974, <italic>Denisova 57</italic> (LE!); same loc., in the Zhenishke River Valley, 27 Jul 1959, <italic>Denisova 224</italic> (LE!); Bektau ata Mountains, <italic>Mikhailov and Alibekov s.n..</italic> (KG!). <bold>East Kazakhstan Region</bold>: Abay District: the Sherubai Valley, Nura River on the shore of the Topar Reservoir, Jun 2006, <italic>Kupriyanov s.n..</italic> (KG!); Degelen Mountains, along the shore of the Uzynbulak Stream, 29 May 1910, <italic>Kucherovskaya 309</italic> (LE!); near the Ak-Jaman Mountains (Zhamantas), 4 Jun 1914, <italic>Shipchinsky 572</italic> (LE!); same loc., 21 Jun 1984, <italic>Grubov et al., 603</italic> (LE!); Chingiz Mountains, Kopa River Valley, 30 May 1914, <italic>Kosinskiy 558</italic> (LE!); the valley of the Chagan River located 1.5 km above the mouth of the Saryzhal River, 14 Jul 1984, <italic>Korobkov 603</italic> (LE!); Chingiztau Mountains upper Bakanas, the sources of the Kyzyluzen on the Barshatas-Abai road, 11 Jun 1984, <italic>Grubov 316</italic> (LE!); Chingiztau Mountains, Bakanas Valley, near Ramadan Village, 9 Jun 1984, <italic>Korobkov 221</italic> (LE!); valley of Namaz River, 28 May 1914, <italic>Kossinsky 485</italic> (LE!); Chingiz Mountains, Munar River Valley, 27 May 1914, <italic>Shipchinsky 345</italic> (LE!); Abraly District: valley between the Zhaksyabraly and Zhamanabraly Mountains, 4 Jun 1910, <italic>Kucherovskaya 668a</italic> (LE!); Semipalatinsk District: the western part of the mountain (Kokon) Kokentau, 15 Jun 1928, <italic>Blumenthal and Zapryagaev 475</italic> (LE!). Kokchetav: <bold>Akmola Region</bold>: Zerendi District: near Kostomarovka, 4 Jun 1986, <italic>Mikhailov s.n..</italic> (KG!); Archaly is 5 km from Lesogorskoe Village, 24 Jun 1929, <italic>Grigoriev s.n..</italic> (AA!); “Kokshetau” State National Nature Park, Ormandy Bulak forestry, near Ermakovka, 28 May 2020, <italic>Kubentayev s.n..</italic> (NUR!); Burabay District: near Dorofeevka (Akylbay), 3 Jun 1918, <italic>Drobov 305</italic> (LE); to the SE from Shchuchya station, 28 Jun 1997, <italic>Gordyagin 20</italic> (LE!); Burabay, Rashit - cordon, along the shore of Arykpay River, 9 Jun 2011, <italic>Khrustaleva s.n..</italic> (KUZ 00969!); “Burabay” State National Nature Park, 101 block of Borovskoy forestry, 22 Jun 2012, <italic>Khrustaleva and Artemova 02776</italic> (KUZ!); Zolotoborsky forestry, near Tas-Shalkar Lake, 23 Jun 2012, <italic>Khrustaleva and Artemova s.n..</italic> (KUZ 02810!). SYRT: <bold>West Kazakhstan Region</bold>: Terekti District: near Podstepny to the southwest of Uralsk, 1895, <italic>Kulyasov 51</italic> (MW 296063!); near Temirbek, 13 Jun 1908, <italic>Borodin et al. s.n..</italic> (LE!). Mugodzhary: <bold>Aktobe Region</bold>: Mugalzhar District: the southern tip of the Mugodzhar Mountains, west of Algabas railway station, 21-22 Jun 1987, <italic>Skvortsov s.n..</italic> (MHA!); horse farm Emba, 1934, <italic>Buyanov s.n..</italic> (MHA!); Near the north-west of the Mugodzhar Mountains, in a meadow near the sands of Urkach, <italic>Dubinskaya 84</italic> (LE!); Bol’shoy Boktybay Mountains, Berchogur place, 8 Jul 1927, <italic>Rusanov 372</italic> (LE!); The upper reaches of the Chili River (Or) near of the place Dzhaksy-Urkach, 11 Jul 1927, <italic>Krasheninnikov 847</italic> (LE!); To the NW from Berchogur Station on the way to Mugojar, 25 Jun 1925, <italic>Krasheninnikov 576</italic> (LE!); at the foot of Dau-Tau Mountain, 14 Jun 1936, <italic>Khomutova and Daeva s.n..</italic> (MW 0816798!); near the Ayryuk Mountain, 3 Jul 1927, <italic>Krasheninnikov 757</italic> (LE!). Aktyubinsk: <bold>Aktobe Region</bold>: Martuk District: 7 km from Martuk, 17 Jun 1993, <italic>Panina s.n.</italic> (PPIU); Khobdinsky District: near Bestau Mount, 23 Jul 1934, Semsel 159 (MW 0816811!). Ulutau: <bold>Karaganda Region</bold>: Ulytau District: near Ulytau Mountains, 1842, <italic>Schrenk s.n..</italic> (LE!); same loc., 2 Jun 2016, <italic>Nashenova and Ivanov s.n..</italic> (ZhBG!); Arganaty Mountains, 27 Jun 2017, <italic>Kupriyanov and Khrustaleva s.n..</italic> (KUZ 08448!); same loc., floodplain of the River Bazoy, 27 Jun 2017, <italic>Kupriyanov and Khrustaleva s.n..</italic> (KUZ 08449!). Karkaraly: <bold>Karaganda Region</bold>: Karkaraly District: on the salty meadows near the Big Lake, 23 Jul 1890, <italic>Korzhinskiy s.n..</italic> (LE!); Karkaraly Mountains 14 km south of Karkaralinsk, 14 Jun 1959, <italic>Denisova s.n..</italic> (LE!); Karkaraly Mountains on the road between Karkaraly and Zharly, 22 Jun 1991, <italic>Pimenov and Klyukov 29</italic> (MW 0816812!); near Karkaralinsk, near Zhyrym River, 12 May 1914, <italic>Kucherovskaya 1697</italic> (LE!); near Kent Village, Kent Mountains, 2 Jun 2007, <italic>Kupriyanov et al. s.n..</italic> (KUZ 11468!); same loc., 16 Jun 2001, <italic>Ishmuratova s.n.</italic> (KG!). Western Upland: <bold>Karaganda Region</bold>: Abay District: the shore of Talda River, near Amanzholov Farm, 20 Jun 1993, <italic>Mikhailov s.n..</italic> (KG!); Akbastau River Valley, 3 May 2015, <italic>Alibekov s.n..</italic> (KG!); the valley of the Sherubai, Nura River at the shore of the Topar Reservoir, Jun 2006, <italic>Kupriyanov s.n..</italic> (KG!); Shetskiy District: Shopa River Valley, foothills Kusmuryn, 25 Jun 1994, <italic>Mikhailov s.n..</italic> (KG!).</p></tp:treatment-sec><tp:treatment-sec sec-type="habitat" id="SECID0EQPAI"><title>Habitat and ecology.</title><p>Wet meadows, flooded saline meadows, valleys of rivers, streams, lakeshores.</p></tp:treatment-sec><tp:treatment-sec sec-type="phenology" id="SECID0EVPAI"><title>Phenology.</title><p>Flowering in Jun–Jul; fruiting in Aug–Sep.</p></tp:treatment-sec><tp:treatment-sec sec-type="conservation status" id="SECID0E1PAI"><title>Conservation status.</title><p>Not protected.</p></tp:treatment-sec><tp:treatment-sec sec-type="notes" id="SECID0E6PAI"><title>Notes.</title><p><italic><tp:taxon-name><tp:taxon-name-part taxon-name-part-type="genus" reg="Dactylorhiza">Dactylorhiza</tp:taxon-name-part><tp:taxon-name-part taxon-name-part-type="species" reg="incarnata">incarnata</tp:taxon-name-part></tp:taxon-name></italic> is the most common orchid species in the studied region, found in almost all areas. However, for Turgay <abbrev xmlns:xlink="http://www.w3.org/1999/xlink" xlink:title="floristic regions" id="ABBRID0EQQAI" xlink:type="simple">FR</abbrev>, it was recently reported by mistake. The corresponding localities (<xref ref-type="bibr" rid="B47">Sumbembayev et al. 2023</xref>) actually refer to the Tobol-Ishim <abbrev xmlns:xlink="http://www.w3.org/1999/xlink" xlink:title="floristic regions" id="ABBRID0EYQAI" xlink:type="simple">FR</abbrev>. There are currently no known orchid species that occur in Turgay <abbrev xmlns:xlink="http://www.w3.org/1999/xlink" xlink:title="floristic regions" id="ABBRID0E3QAI" xlink:type="simple">FR</abbrev>. Existing reports of <italic><tp:taxon-name><tp:taxon-name-part taxon-name-part-type="genus" reg="Dactylorhiza">D.</tp:taxon-name-part><tp:taxon-name-part taxon-name-part-type="species" reg="traunsteineri">traunsteineri</tp:taxon-name-part></tp:taxon-name></italic> (Saut. ex Rchb.) Soó for Kazakhstan are most likely based on misidentified <italic><tp:taxon-name><tp:taxon-name-part taxon-name-part-type="genus" reg="Dactylorhiza">D.</tp:taxon-name-part><tp:taxon-name-part taxon-name-part-type="species" reg="incarnata">incarnata.</tp:taxon-name-part></tp:taxon-name></italic> Therefore, the report of <italic><tp:taxon-name><tp:taxon-name-part taxon-name-part-type="genus" reg="Dactylorhiza">D.</tp:taxon-name-part><tp:taxon-name-part taxon-name-part-type="species" reg="traunsteineri">traunsteineri</tp:taxon-name-part></tp:taxon-name></italic> for Urkach Plateaeu in Mugodzhary (Kusnetsov and Pavlov 1958) is possibly based on a herbarium specimen in LE with incomplete label (Alexandri Lehmann Reliquiae botanicae, <italic><tp:taxon-name><tp:taxon-name-part taxon-name-part-type="genus" reg="Orchis">Orchis</tp:taxon-name-part><tp:taxon-name-part taxon-name-part-type="species" reg="angustifolia">angustifolia</tp:taxon-name-part></tp:taxon-name></italic>, [det.] Al. Bunge), which was probably collected near the end of May 1842 (<xref ref-type="bibr" rid="B7">Bunge 1847</xref>).</p><p>During the revision of MHA herbarium materials, we found a herbarium specimen from the Mugodzhary <abbrev xmlns:xlink="http://www.w3.org/1999/xlink" xlink:title="floristic regions" id="ABBRID0ESSAI" xlink:type="simple">FR</abbrev> (Aktobe Region: Mugalzhar District: the southern tip of the Mugodzhar Mountains, west of Algabas railway station, 21-22 Jun 1987, Skvortsov s.n.. (MHA!)). In our opinion, this specimen corresponds to <italic><tp:taxon-name><tp:taxon-name-part taxon-name-part-type="genus" reg="Dactylorhiza">Dactylorhiza</tp:taxon-name-part><tp:taxon-name-part taxon-name-part-type="species" reg="ochroleuca">ochroleuca</tp:taxon-name-part></tp:taxon-name></italic>. The identification is based on information provided on the herbarium label (“pale, pink-fawn flowers”). However, it is possible that these plants belong to hypochromic variants of <italic><tp:taxon-name><tp:taxon-name-part taxon-name-part-type="genus" reg="Dactylorhiza">D.</tp:taxon-name-part><tp:taxon-name-part taxon-name-part-type="species" reg="incarnata">incarnata</tp:taxon-name-part></tp:taxon-name></italic>. Exact determination is possible only through allozyme analysis (<xref ref-type="bibr" rid="B17">Filippov et al. 2017</xref>) or DNA analysis.</p></tp:treatment-sec><ref-list><ref id="B47"><mixed-citation xmlns:xlink="http://www.w3.org/1999/xlink" xlink:type="simple"><person-group><name name-style="western"><surname>Sumbembayev</surname><given-names>AA</given-names></name><name name-style="western"><surname>Nowak</surname><given-names>S</given-names></name><name name-style="western"><surname>Burzacka-Hinz</surname><given-names>A</given-names></name><name name-style="western"><surname>Kosiróg-Ceynowa</surname><given-names>A</given-names></name><name name-style="western"><surname>Szlachetko</surname><given-names>DL</given-names></name></person-group> (<year>2023</year>) New and noteworthy taxa of the genus <italic><tp:taxon-name><tp:taxon-name-part taxon-name-part-type="genus">Dactylorhiza</tp:taxon-name-part></tp:taxon-name></italic> Necker ex Nevski (<tp:taxon-name><tp:taxon-name-part taxon-name-part-type="family">Orchidaceae</tp:taxon-name-part></tp:taxon-name> Juss.) in Kazakhstan flora and its response to global warming. Diversity (Basel) 15(3): e369. <ext-link xlink:href="10.3390/d15030369" ext-link-type="doi" xlink:type="simple">https://doi.org/10.3390/d15030369</ext-link></mixed-citation></ref><ref id="B7"><mixed-citation xmlns:xlink="http://www.w3.org/1999/xlink" xlink:type="simple"><person-group><name name-style="western"><surname>Bunge</surname><given-names>A</given-names></name></person-group> (<year>1847</year>) Alexandri Lehmann Reliquiae Botanicae, sive Enumeratio Plantarum in Itinere per Deserta Asiae Mediae ab A. Lehmann Annis 1839–1842 Collectarum. Dorpati, 151 pp. <ext-link xlink:href="10.5962/bhl.title.40758" ext-link-type="doi" xlink:type="simple">https://doi.org/10.5962/bhl.title.40758</ext-link></mixed-citation></ref><ref id="B17"><mixed-citation xmlns:xlink="http://www.w3.org/1999/xlink" xlink:type="simple"><person-group><name name-style="western"><surname>Filippov</surname><given-names>EG</given-names></name><name name-style="western"><surname>Andronova</surname><given-names>EV</given-names></name><name name-style="western"><surname>Kazlova</surname><given-names>VM</given-names></name></person-group> (<year>2017</year>) <article-title>Genetic structure of the populations of <italic><tp:taxon-name><tp:taxon-name-part taxon-name-part-type="genus">Dactylorhiza</tp:taxon-name-part><tp:taxon-name-part taxon-name-part-type="species">ochroleuca</tp:taxon-name-part></tp:taxon-name></italic> and <italic><tp:taxon-name><tp:taxon-name-part taxon-name-part-type="genus">D.</tp:taxon-name-part><tp:taxon-name-part taxon-name-part-type="species">incarnata</tp:taxon-name-part></tp:taxon-name></italic> (<tp:taxon-name><tp:taxon-name-part taxon-name-part-type="family">Orchidaceae</tp:taxon-name-part></tp:taxon-name>) in the area of their joint growth in Russia and Belarus.</article-title><source>Genetic</source><volume>53</volume>(<issue>5</issue>): <fpage>661</fpage>–<lpage>671</lpage>. <ext-link xlink:href="10.1134/S1022795417050039" ext-link-type="doi" xlink:type="simple">https://doi.org/10.1134/S1022795417050039</ext-link> [In Russian]</mixed-citation></ref></ref-list></tp:taxon-treatment>
