# Supplementary material for: ﻿Review of Orchidaceae of the northern part of Kazakhstan
Source: PhytoKeys. 2023 Jul 27;229:185–213. doi: 10.3897/phytokeys.229.105457 (PMC10401406; doi:10.3897/phytokeys.229.105457)
Supplement: XML Treatment for Dactylorhiza maculata [file phytokeys.229.105457-treatment7.xml]

<!DOCTYPE tp:taxon-treatment
  PUBLIC "-//TaxonX//DTD Taxonomic Treatment Publishing DTD v0 20100105//EN" "tax-treatment-NSO.dtd">
<tp:taxon-treatment xmlns:tp="http://www.plazi.org/taxpub"><tp:treatment-meta><kwd-group><label>Taxon classification</label><kwd>
              <named-content content-type="kingdom">Plantae</named-content>
            </kwd><kwd>
              <named-content content-type="order">Asparagales</named-content>
            </kwd><kwd>
              <named-content content-type="family">Orchidaceae</named-content>
            </kwd></kwd-group><mixed-citation publication-type="journal"><person-group><name><surname>Kubentayev</surname><given-names>Serik A.</given-names></name><name><surname>Efimov</surname><given-names>Petr G.</given-names></name><name><surname>Alibekov</surname><given-names>Daniyar T.</given-names></name><name><surname>Kupriyanov</surname><given-names>Andrey N.</given-names></name><name><surname>Izbastina</surname><given-names>Klara S.</given-names></name><name><surname>Khalymbetova</surname><given-names>Aizhan E.</given-names></name><name><surname>Perezhogin</surname><given-names>Yuri V.</given-names></name></person-group><article-title>﻿Review of <tp:taxon-name><tp:taxon-name-part taxon-name-part-type="family">Orchidaceae</tp:taxon-name-part></tp:taxon-name> of the northern part of Kazakhstan</article-title><source>PhytoKeys</source><day>27</day><month>07</month><year>2023</year><volume>229</volume><fpage>185</fpage><lpage>213</lpage><pub-id pub-id-type="doi">10.3897/phytokeys.229.105457</pub-id></mixed-citation></tp:treatment-meta><tp:nomenclature><label>﻿</label><tp:taxon-name>
            <object-id xmlns:xlink="http://www.w3.org/1999/xlink" content-type="arpha" xlink:type="simple">4B386E95-6604-5B93-9DBB-498D5375892B</object-id>
            <tp:taxon-name-part taxon-name-part-type="genus" reg="Dactylorhiza">Dactylorhiza</tp:taxon-name-part>
            <tp:taxon-name-part taxon-name-part-type="species" reg="maculata">maculata</tp:taxon-name-part>
          </tp:taxon-name><tp:taxon-authority>(L.) Sоó</tp:taxon-authority></tp:nomenclature><tp:treatment-sec sec-type="distribution" id="SECID0E4UAI"><title>Distribution in adjacent reg.</title><p>Russia (European Russia, Ural, Siberia), Kazakhstan (?Altai).</p></tp:treatment-sec><tp:treatment-sec sec-type="material" id="SECID0ECVAI"><title>Specimens examined and literature records.</title><p>Kokchetav: <bold>Akmola Region</bold>: Burabay District: “Burabay” State National Nature Park: the shore of Svetloye Lake, 8 Jun 1960, <italic>Denisova 1326</italic> (MW 0816814!); Barmashinsky forestry, 7 Jun 2019, <italic>Kubentayev s.n..</italic> (NUR!); same loc., the planning quarter 134, 18 Jun 2012, <italic>Artemova</italic> (KUZ 02650!); the swampy shore of Karas’e Lake, <italic>Khrustaleva and Artemova s.n..</italic> (KUZ 02696!). Karkaraly: <bold>Karaganda Region</bold>: Karkaraly District: Karkaraly Mountains, 12 Aug 2006, <italic>Kupriyanov and Manakov s.n..</italic> (KUZ 11465!). Mugodzhary: <bold>Aktobe Region</bold>: Mugalzhar District: Mugodzhary Mts, “Urkach” place (<xref ref-type="bibr" rid="B3">Aipeisova 2013</xref>); Shalkar District: near Ber-Chugur railway station (<xref ref-type="bibr" rid="B3">Aipeisova 2013</xref>).</p></tp:treatment-sec><tp:treatment-sec sec-type="habitat" id="SECID0EJXAI"><title>Habitat and ecology.</title><p>Sphagnum swamps.</p></tp:treatment-sec><tp:treatment-sec sec-type="phenology" id="SECID0EOXAI"><title>Phenology.</title><p>Flowering in Jun–Jul; fruiting in Aug–Sep.</p></tp:treatment-sec><tp:treatment-sec sec-type="conservation status" id="SECID0ETXAI"><title>Conservation status.</title><p>Not protected.</p></tp:treatment-sec><tp:treatment-sec sec-type="notes" id="SECID0EYXAI"><title>Notes.</title><p><italic><tp:taxon-name><tp:taxon-name-part taxon-name-part-type="genus" reg="Dactylorhiza">Dactylorhiza</tp:taxon-name-part><tp:taxon-name-part taxon-name-part-type="species" reg="maculata">maculata</tp:taxon-name-part></tp:taxon-name></italic> is often hardly distinguishable from <italic><tp:taxon-name><tp:taxon-name-part taxon-name-part-type="genus" reg="Dactylorhiza">D.</tp:taxon-name-part><tp:taxon-name-part taxon-name-part-type="species" reg="fuchsii">fuchsii</tp:taxon-name-part></tp:taxon-name></italic>. When they co-occur, they form populations that include plants with intermediate morphology, indicating possible hybridisation. We consider that <italic><tp:taxon-name><tp:taxon-name-part taxon-name-part-type="genus" reg="Dactylorhiza">D.</tp:taxon-name-part><tp:taxon-name-part taxon-name-part-type="species" reg="maculata">maculata</tp:taxon-name-part></tp:taxon-name></italic> is generally a European species, with only isolated occurrences in Asia, particularly in the western part of Siberia and in Kazakhstan. Determining the exact eastern distribution limit of this species is challenging due to its similarity with <italic><tp:taxon-name><tp:taxon-name-part taxon-name-part-type="genus" reg="Dactylorhiza">D.</tp:taxon-name-part><tp:taxon-name-part taxon-name-part-type="species" reg="fuchsii">fuchsii</tp:taxon-name-part></tp:taxon-name></italic> in this region, where their ranges overlap.</p></tp:treatment-sec><ref-list><ref id="B3"><mixed-citation xmlns:xlink="http://www.w3.org/1999/xlink" xlink:type="simple"><person-group><name name-style="western"><surname>Aipeisova</surname><given-names>SA</given-names></name></person-group> (<year>2013</year>) Flora of the Aktobe Floristic District. Aktobe, 312 pp. [In Russian]</mixed-citation></ref></ref-list></tp:taxon-treatment>
