# Supplementary material for: ﻿Review of Orchidaceae of the northern part of Kazakhstan
Source: PhytoKeys. 2023 Jul 27;229:185–213. doi: 10.3897/phytokeys.229.105457 (PMC10401406; doi:10.3897/phytokeys.229.105457)
Supplement: XML Treatment for Dactylorhiza salina [file phytokeys.229.105457-treatment8.xml]

<!DOCTYPE tp:taxon-treatment
  PUBLIC "-//TaxonX//DTD Taxonomic Treatment Publishing DTD v0 20100105//EN" "tax-treatment-NSO.dtd">
<tp:taxon-treatment xmlns:tp="http://www.plazi.org/taxpub"><tp:treatment-meta><kwd-group><label>Taxon classification</label><kwd>
              <named-content content-type="kingdom">Plantae</named-content>
            </kwd><kwd>
              <named-content content-type="order">Asparagales</named-content>
            </kwd><kwd>
              <named-content content-type="family">Orchidaceae</named-content>
            </kwd></kwd-group><mixed-citation publication-type="journal"><person-group><name><surname>Kubentayev</surname><given-names>Serik A.</given-names></name><name><surname>Efimov</surname><given-names>Petr G.</given-names></name><name><surname>Alibekov</surname><given-names>Daniyar T.</given-names></name><name><surname>Kupriyanov</surname><given-names>Andrey N.</given-names></name><name><surname>Izbastina</surname><given-names>Klara S.</given-names></name><name><surname>Khalymbetova</surname><given-names>Aizhan E.</given-names></name><name><surname>Perezhogin</surname><given-names>Yuri V.</given-names></name></person-group><article-title>﻿Review of <tp:taxon-name><tp:taxon-name-part taxon-name-part-type="family">Orchidaceae</tp:taxon-name-part></tp:taxon-name> of the northern part of Kazakhstan</article-title><source>PhytoKeys</source><day>27</day><month>07</month><year>2023</year><volume>229</volume><fpage>185</fpage><lpage>213</lpage><pub-id pub-id-type="doi">10.3897/phytokeys.229.105457</pub-id></mixed-citation></tp:treatment-meta><tp:nomenclature><label>﻿</label><tp:taxon-name>
            <object-id xmlns:xlink="http://www.w3.org/1999/xlink" content-type="arpha" xlink:type="simple">437D2305-3B48-52A1-A053-27885585CD24</object-id>
            <tp:taxon-name-part taxon-name-part-type="genus" reg="Dactylorhiza">Dactylorhiza</tp:taxon-name-part>
            <tp:taxon-name-part taxon-name-part-type="species" reg="salina">salina</tp:taxon-name-part>
          </tp:taxon-name><tp:taxon-authority>(Turcz. ex Lindl.) Soó</tp:taxon-authority></tp:nomenclature><tp:treatment-sec sec-type="distribution" id="SECID0EO1AI"><title>Distribution in adjacent reg.</title><p>Russia (Siberia), Kazakhstan (Altai, Western Tien Shan, Turanskaya lowlands).</p></tp:treatment-sec><tp:treatment-sec sec-type="material" id="SECID0ET1AI"><title>Specimens examined and literature records.</title><p>Eastern Upland: <bold>Karaganda Region</bold>: Aktogay District: near Aktogay, 24 Jun 1917, <italic>Harin s.n..</italic> (AA!). Western Upland: <bold>Karaganda Region</bold> (without detailed locality) (<xref ref-type="bibr" rid="B28">Kupriyanov 2020</xref>). Tobol-Ishim: <bold>Kostanay Region</bold>: Naurzum District: “Naurzum” State Nature Reserve, near Biragach, 8 Jun 1984, <italic>Zaugol’nova s.n..</italic> (MOSP!); near Naurzum-Karagai, 20 May 1909, <italic>Savich and Kucherovskaya s.n..</italic> (LE!); near Karamenda, the shore of Sarymoyin Lake, 1 Jul 1911, <italic>Borodin s.n..</italic> (LE!); Egin-Bulak spring, north of Naurzum Forest, 22 Jun 1934, <italic>Pavlov 1396</italic> (MW 0816830!); 5 km south of Aksuat Village, 20 Jun 1945, <italic>Voronov s.n..</italic> (MW 0816882!).</p></tp:treatment-sec><tp:treatment-sec sec-type="habitat" id="SECID0EB4AI"><title>Habitat and ecology.</title><p>Lowlands amongst birch trees, damp saline meadows and floodplains of rivers.</p></tp:treatment-sec><tp:treatment-sec sec-type="phenology" id="SECID0EG4AI"><title>Phenology.</title><p>Flowering in Jun–Jul; fruiting in Aug–Sep.</p></tp:treatment-sec><tp:treatment-sec sec-type="conservation status" id="SECID0EL4AI"><title>Conservation status.</title><p>Not protected.</p></tp:treatment-sec><tp:treatment-sec sec-type="notes" id="SECID0EQ4AI"><title>Notes.</title><p><italic><tp:taxon-name><tp:taxon-name-part taxon-name-part-type="genus" reg="Dactylorhiza">Dactylorhiza</tp:taxon-name-part><tp:taxon-name-part taxon-name-part-type="species" reg="salina">salina</tp:taxon-name-part></tp:taxon-name></italic> is reported here for the first time for the Tobol-Ishim <abbrev xmlns:xlink="http://www.w3.org/1999/xlink" xlink:title="floristic regions" id="ABBRID0EB5AI" xlink:type="simple">FR</abbrev> and Kostanay Region. <italic><tp:taxon-name><tp:taxon-name-part taxon-name-part-type="genus" reg="Dactylorhiza">D.</tp:taxon-name-part><tp:taxon-name-part taxon-name-part-type="species" reg="salina">salina</tp:taxon-name-part></tp:taxon-name></italic> was recently erroneously reported for the Turgay <abbrev xmlns:xlink="http://www.w3.org/1999/xlink" xlink:title="floristic regions" id="ABBRID0EQ5AI" xlink:type="simple">FR</abbrev> (<xref ref-type="bibr" rid="B47">Sumbembayev et al. 2023</xref>); in fact, the corresponding localities refer to the Tobol-Ishim <abbrev xmlns:xlink="http://www.w3.org/1999/xlink" xlink:title="floristic regions" id="ABBRID0EY5AI" xlink:type="simple">FR</abbrev>. There are currently no orchid species known to occur in the Turgay <abbrev xmlns:xlink="http://www.w3.org/1999/xlink" xlink:title="floristic regions" id="ABBRID0E35AI" xlink:type="simple">FR</abbrev>. <italic><tp:taxon-name><tp:taxon-name-part taxon-name-part-type="genus" reg="Dactylorhiza">D.</tp:taxon-name-part><tp:taxon-name-part taxon-name-part-type="species" reg="salina">salina</tp:taxon-name-part></tp:taxon-name></italic> is hardly distinguishable from <italic><tp:taxon-name><tp:taxon-name-part taxon-name-part-type="genus" reg="Dactylorhiza">D.</tp:taxon-name-part><tp:taxon-name-part taxon-name-part-type="species" reg="umbrosa">umbrosa</tp:taxon-name-part></tp:taxon-name></italic>.</p></tp:treatment-sec><ref-list><ref id="B28"><mixed-citation xmlns:xlink="http://www.w3.org/1999/xlink" xlink:type="simple"><person-group><name name-style="western"><surname>Kupriyanov</surname><given-names>AN</given-names></name></person-group> (<year>2020</year>) <source>Synopsis of the Flora of the Kazakh Uplands.</source><publisher-name>Geo</publisher-name>, <publisher-loc>Novosibirsk</publisher-loc>, <size units="page">423 pp</size>. <ext-link xlink:href="10.17223/978-5-94621-927-3-2020-23" ext-link-type="doi" xlink:type="simple">https://doi.org/10.17223/978-5-94621-927-3-2020-23</ext-link> [In Russian]</mixed-citation></ref><ref id="B47"><mixed-citation xmlns:xlink="http://www.w3.org/1999/xlink" xlink:type="simple"><person-group><name name-style="western"><surname>Sumbembayev</surname><given-names>AA</given-names></name><name name-style="western"><surname>Nowak</surname><given-names>S</given-names></name><name name-style="western"><surname>Burzacka-Hinz</surname><given-names>A</given-names></name><name name-style="western"><surname>Kosiróg-Ceynowa</surname><given-names>A</given-names></name><name name-style="western"><surname>Szlachetko</surname><given-names>DL</given-names></name></person-group> (<year>2023</year>) New and noteworthy taxa of the genus <italic><tp:taxon-name><tp:taxon-name-part taxon-name-part-type="genus">Dactylorhiza</tp:taxon-name-part></tp:taxon-name></italic> Necker ex Nevski (<tp:taxon-name><tp:taxon-name-part taxon-name-part-type="family">Orchidaceae</tp:taxon-name-part></tp:taxon-name> Juss.) in Kazakhstan flora and its response to global warming. Diversity (Basel) 15(3): e369. <ext-link xlink:href="10.3390/d15030369" ext-link-type="doi" xlink:type="simple">https://doi.org/10.3390/d15030369</ext-link></mixed-citation></ref></ref-list></tp:taxon-treatment>
