# Supplementary material for: ﻿Review of Orchidaceae of the northern part of Kazakhstan
Source: PhytoKeys. 2023 Jul 27;229:185–213. doi: 10.3897/phytokeys.229.105457 (PMC10401406; doi:10.3897/phytokeys.229.105457)
Supplement: XML Treatment for Dactylorhiza sibirica [file phytokeys.229.105457-treatment9.xml]

<!DOCTYPE tp:taxon-treatment
  PUBLIC "-//TaxonX//DTD Taxonomic Treatment Publishing DTD v0 20100105//EN" "tax-treatment-NSO.dtd">
<tp:taxon-treatment xmlns:tp="http://www.plazi.org/taxpub"><tp:treatment-meta><kwd-group><label>Taxon classification</label><kwd>
              <named-content content-type="kingdom">Plantae</named-content>
            </kwd><kwd>
              <named-content content-type="order">Asparagales</named-content>
            </kwd><kwd>
              <named-content content-type="family">Orchidaceae</named-content>
            </kwd></kwd-group><mixed-citation publication-type="journal"><person-group><name><surname>Kubentayev</surname><given-names>Serik A.</given-names></name><name><surname>Efimov</surname><given-names>Petr G.</given-names></name><name><surname>Alibekov</surname><given-names>Daniyar T.</given-names></name><name><surname>Kupriyanov</surname><given-names>Andrey N.</given-names></name><name><surname>Izbastina</surname><given-names>Klara S.</given-names></name><name><surname>Khalymbetova</surname><given-names>Aizhan E.</given-names></name><name><surname>Perezhogin</surname><given-names>Yuri V.</given-names></name></person-group><article-title>﻿Review of <tp:taxon-name><tp:taxon-name-part taxon-name-part-type="family">Orchidaceae</tp:taxon-name-part></tp:taxon-name> of the northern part of Kazakhstan</article-title><source>PhytoKeys</source><day>27</day><month>07</month><year>2023</year><volume>229</volume><fpage>185</fpage><lpage>213</lpage><pub-id pub-id-type="doi">10.3897/phytokeys.229.105457</pub-id></mixed-citation></tp:treatment-meta><tp:nomenclature><label>﻿</label><tp:taxon-name>
            <object-id xmlns:xlink="http://www.w3.org/1999/xlink" content-type="arpha" xlink:type="simple">DE6C7C60-2D25-5696-8E4B-64D6B3FF8CED</object-id>
            <tp:taxon-name-part taxon-name-part-type="genus" reg="Dactylorhiza">Dactylorhiza</tp:taxon-name-part>
            <tp:taxon-name-part taxon-name-part-type="species" reg="sibirica">sibirica</tp:taxon-name-part>
          </tp:taxon-name><tp:taxon-authority>Efimov</tp:taxon-authority></tp:nomenclature><tp:treatment-sec sec-type="distribution" id="SECID0E1ABI"><title>Distribution in adjacent reg.</title><p>Russia (Siberia), Kazakhstan (Altai).</p></tp:treatment-sec><tp:treatment-sec sec-type="material" id="SECID0E6ABI"><title>Specimens examined and literature records.</title><p>Eastern Upland: <bold>Pavlodar Region</bold>: Bayanaul District: Bayanaul Mountain Forest, on the slope of the watershed between Jasybai Lake and Sabyndykul, 24 Jun 1979, <italic>Lalayan s.n</italic> (SVER 627698!). <bold>East Kazakhstan Region</bold>: the village of Kriushi, meadow along a stream, 21 Jul 1928, <italic>Ilyin and Heinrichson s.n..</italic> (LE!).</p></tp:treatment-sec><tp:treatment-sec sec-type="habitat" id="SECID0EACBI"><title>Habitat and ecology.</title><p>Stream valleys, swampy meadows.</p></tp:treatment-sec><tp:treatment-sec sec-type="phenology" id="SECID0EFCBI"><title>Phenology.</title><p>Flowering in Jun–Jul; fruiting in Aug–Sep.</p></tp:treatment-sec><tp:treatment-sec sec-type="conservation status" id="SECID0EKCBI"><title>Conservation status.</title><p>Not protected.</p></tp:treatment-sec><tp:treatment-sec sec-type="notes" id="SECID0EPCBI"><title>Notes.</title><p><italic><tp:taxon-name><tp:taxon-name-part taxon-name-part-type="genus" reg="Dactylorhiza">Dactylorhiza</tp:taxon-name-part><tp:taxon-name-part taxon-name-part-type="species" reg="sibirica">sibirica</tp:taxon-name-part></tp:taxon-name></italic> is reported for the studied region for the first time. This allopolyploid species was described relatively recently, in 2016, with diploid Siberian <italic><tp:taxon-name><tp:taxon-name-part taxon-name-part-type="genus" reg="Dactylorhiza">D.</tp:taxon-name-part><tp:taxon-name-part taxon-name-part-type="species" reg="fuchsii">fuchsii</tp:taxon-name-part></tp:taxon-name></italic> and <italic><tp:taxon-name><tp:taxon-name-part taxon-name-part-type="genus" reg="Dactylorhiza">D.</tp:taxon-name-part><tp:taxon-name-part taxon-name-part-type="species" reg="incarnata">incarnata</tp:taxon-name-part></tp:taxon-name></italic> as its presumable parental taxa (<xref ref-type="bibr" rid="B14">Efimov et al. 2016</xref>). In eastern Kazakhstan, the species was earlier incorrectly determined as <italic><tp:taxon-name><tp:taxon-name-part taxon-name-part-type="genus" reg="Dactylorhiza">Dactylorhiza</tp:taxon-name-part><tp:taxon-name-part taxon-name-part-type="species" reg="baltica">baltica</tp:taxon-name-part></tp:taxon-name></italic> (Klinge) Nevski or <italic><tp:taxon-name><tp:taxon-name-part taxon-name-part-type="genus" reg="Dactylorhiza">Dactylorhiza</tp:taxon-name-part><tp:taxon-name-part taxon-name-part-type="hybrid-sign">×</tp:taxon-name-part><tp:taxon-name-part taxon-name-part-type="species" reg="kerneri">kerneri</tp:taxon-name-part></tp:taxon-name></italic> (<xref ref-type="bibr" rid="B11">Danilova et al. 2020</xref>; <xref ref-type="bibr" rid="B47">Sumbembayev et al. 2023</xref>).</p></tp:treatment-sec><ref-list><ref id="B14"><mixed-citation xmlns:xlink="http://www.w3.org/1999/xlink" xlink:type="simple"><person-group><name name-style="western"><surname>Efimov</surname><given-names>PG</given-names></name><name name-style="western"><surname>Philippov</surname><given-names>EG</given-names></name><name name-style="western"><surname>Krivenko</surname><given-names>DA</given-names></name></person-group> (<year>2016</year>) <article-title>Allopolyploid speciation in Siberian <italic><tp:taxon-name><tp:taxon-name-part taxon-name-part-type="genus">Dactylorhiza</tp:taxon-name-part></tp:taxon-name></italic> (<tp:taxon-name><tp:taxon-name-part taxon-name-part-type="family">Orchidaceae</tp:taxon-name-part></tp:taxon-name>, <tp:taxon-name><tp:taxon-name-part taxon-name-part-type="subfamily">Orchidoideae</tp:taxon-name-part></tp:taxon-name>).</article-title><source>Phytotaxa</source><volume>258</volume>(<issue>2</issue>): <fpage>101</fpage>–<lpage>120</lpage>. <ext-link xlink:href="10.11646/phytotaxa.258.2.1" ext-link-type="doi" xlink:type="simple">https://doi.org/10.11646/phytotaxa.258.2.1</ext-link></mixed-citation></ref><ref id="B11"><mixed-citation xmlns:xlink="http://www.w3.org/1999/xlink" xlink:type="simple"><person-group><name name-style="western"><surname>Danilova</surname><given-names>AN</given-names></name><name name-style="western"><surname>Sumbembaev</surname><given-names>AA</given-names></name><name name-style="western"><surname>Kotukhov</surname><given-names>YuA</given-names></name><name name-style="western"><surname>Anufrieva</surname><given-names>OA</given-names></name></person-group> (<year>2020</year>) Orchids of Kazakhstan Altai. Prospects for Conservation. Ust-Kamenogorsk, 89 pp. [In Russian]</mixed-citation></ref><ref id="B47"><mixed-citation xmlns:xlink="http://www.w3.org/1999/xlink" xlink:type="simple"><person-group><name name-style="western"><surname>Sumbembayev</surname><given-names>AA</given-names></name><name name-style="western"><surname>Nowak</surname><given-names>S</given-names></name><name name-style="western"><surname>Burzacka-Hinz</surname><given-names>A</given-names></name><name name-style="western"><surname>Kosiróg-Ceynowa</surname><given-names>A</given-names></name><name name-style="western"><surname>Szlachetko</surname><given-names>DL</given-names></name></person-group> (<year>2023</year>) New and noteworthy taxa of the genus <italic><tp:taxon-name><tp:taxon-name-part taxon-name-part-type="genus">Dactylorhiza</tp:taxon-name-part></tp:taxon-name></italic> Necker ex Nevski (<tp:taxon-name><tp:taxon-name-part taxon-name-part-type="family">Orchidaceae</tp:taxon-name-part></tp:taxon-name> Juss.) in Kazakhstan flora and its response to global warming. Diversity (Basel) 15(3): e369. <ext-link xlink:href="10.3390/d15030369" ext-link-type="doi" xlink:type="simple">https://doi.org/10.3390/d15030369</ext-link></mixed-citation></ref></ref-list></tp:taxon-treatment>
