# Supplementary material for: ﻿Review of Orchidaceae of the northern part of Kazakhstan
Source: PhytoKeys. 2023 Jul 27;229:185–213. doi: 10.3897/phytokeys.229.105457 (PMC10401406; doi:10.3897/phytokeys.229.105457)
Supplement: XML Treatment for Dactylorhiza umbrosa [file phytokeys.229.105457-treatment10.xml]

<!DOCTYPE tp:taxon-treatment
  PUBLIC "-//TaxonX//DTD Taxonomic Treatment Publishing DTD v0 20100105//EN" "tax-treatment-NSO.dtd">
<tp:taxon-treatment xmlns:tp="http://www.plazi.org/taxpub"><tp:treatment-meta><kwd-group><label>Taxon classification</label><kwd>
              <named-content content-type="kingdom">Plantae</named-content>
            </kwd><kwd>
              <named-content content-type="order">Asparagales</named-content>
            </kwd><kwd>
              <named-content content-type="family">Orchidaceae</named-content>
            </kwd></kwd-group><mixed-citation publication-type="journal"><person-group><name><surname>Kubentayev</surname><given-names>Serik A.</given-names></name><name><surname>Efimov</surname><given-names>Petr G.</given-names></name><name><surname>Alibekov</surname><given-names>Daniyar T.</given-names></name><name><surname>Kupriyanov</surname><given-names>Andrey N.</given-names></name><name><surname>Izbastina</surname><given-names>Klara S.</given-names></name><name><surname>Khalymbetova</surname><given-names>Aizhan E.</given-names></name><name><surname>Perezhogin</surname><given-names>Yuri V.</given-names></name></person-group><article-title>﻿Review of <tp:taxon-name><tp:taxon-name-part taxon-name-part-type="family">Orchidaceae</tp:taxon-name-part></tp:taxon-name> of the northern part of Kazakhstan</article-title><source>PhytoKeys</source><day>27</day><month>07</month><year>2023</year><volume>229</volume><fpage>185</fpage><lpage>213</lpage><pub-id pub-id-type="doi">10.3897/phytokeys.229.105457</pub-id></mixed-citation></tp:treatment-meta><tp:nomenclature><label>﻿</label><tp:taxon-name>
            <object-id xmlns:xlink="http://www.w3.org/1999/xlink" content-type="arpha" xlink:type="simple">4473B460-9C46-5BAC-B4C2-A324CD8902F9</object-id>
            <tp:taxon-name-part taxon-name-part-type="genus" reg="Dactylorhiza">Dactylorhiza</tp:taxon-name-part>
            <tp:taxon-name-part taxon-name-part-type="species" reg="umbrosa">umbrosa</tp:taxon-name-part>
          </tp:taxon-name><tp:taxon-authority>(Kar. &amp; Kir.) Nevski</tp:taxon-authority></tp:nomenclature><tp:treatment-sec sec-type="distribution" id="SECID0E6FBI"><title>Distribution in adjacent reg.</title><p>Russia (Siberia), Kazakhstan (Altai, Western Tien Shan, Balkhash-Alakol Basin, Turanskaya lowlands).</p></tp:treatment-sec><tp:treatment-sec sec-type="material" id="SECID0EEGBI"><title>Specimens examined and literature records.</title><p>Kokchetav: <bold>Akmola Region</bold>: Burabay District: near the Mirnaya Dolina cordon, the shore of Karabulak Stream, 25 Jun 1937, <italic>Sobolev s.n..</italic> (AA!). Tobol-Ishim: <bold>Kostanay Region</bold>: Naurzum District: Nauryzym-Karagay Mountains, 20 May 1909, <italic>Savich and Kucherovskaya 649</italic> (LE!); “Naurzum” State Nature Reserve, 4 Jun 1938, <italic>Siu s.n..</italic> (MW 0816881!). Mugodzhary: <bold>Aktobe Region</bold>: Shalkar District: near Ber-Chogur, 10 Jun 1927, <italic>Rusanov s.n.</italic> (AA!); northwest of Ber-Chogur, on the road to Mugodzharsk, 25 Jun 1927, <italic>Krasheninnikov s.n.</italic>. (AA!). Western Upland: <bold>Karaganda Region</bold>: Zhanaarka District: Sarysu River Valley, “Kara-Agach” place, 13 Jun 1949, <italic>Goloskokov s.n..</italic> (AA!). Eastern Upland: <bold>East Kazakhstan Region</bold>: Ayagoz District: Chingizstau, upper reaches of Kalguta River, 17 Jun 1958, <italic>Gamayunov s.n..</italic> (AA!).</p></tp:treatment-sec><tp:treatment-sec sec-type="habitat" id="SECID0E3IBI"><title>Habitat and ecology.</title><p>Valleys of rivers and streams, along the damp edges of birch and aspen forests, through swamps, salt marshes, wet meadows, in the lowlands amongst birch thickets.</p></tp:treatment-sec><tp:treatment-sec sec-type="phenology" id="SECID0EBJBI"><title>Phenology.</title><p>Flowering in Jun–Jul; fruiting in Aug–Sep.</p></tp:treatment-sec><tp:treatment-sec sec-type="conservation status" id="SECID0EGJBI"><title>Conservation status.</title><p>Not protected.</p></tp:treatment-sec><tp:treatment-sec sec-type="notes" id="SECID0ELJBI"><title>Notes.</title><p><xref ref-type="bibr" rid="B2">Aipeisova (2012</xref>, <xref ref-type="bibr" rid="B3">2013</xref>) reported <italic><tp:taxon-name><tp:taxon-name-part taxon-name-part-type="genus" reg="Dactylorhiza">D.</tp:taxon-name-part><tp:taxon-name-part taxon-name-part-type="species" reg="majalis">majalis</tp:taxon-name-part></tp:taxon-name></italic>. for Mugodzhary (near Ber-Chogur and Mount Boktybai). Although corresponding herbarium specimens were not located, we believe that this report is an obvious mistake. It is more likely that the plants were <italic><tp:taxon-name><tp:taxon-name-part taxon-name-part-type="genus" reg="Dactylorhiza">D.</tp:taxon-name-part><tp:taxon-name-part taxon-name-part-type="species" reg="umbrosa">umbrosa</tp:taxon-name-part></tp:taxon-name></italic>, as we found herbarium materials collected from the same place (near Ber-Chogur, 10 Jun 1927, <italic>Rusanov s.n.</italic> (AA!)). We consider <italic><tp:taxon-name><tp:taxon-name-part taxon-name-part-type="genus" reg="Dactylorhiza">D.</tp:taxon-name-part><tp:taxon-name-part taxon-name-part-type="species" reg="umbrosa">umbrosa</tp:taxon-name-part></tp:taxon-name></italic> and <italic><tp:taxon-name><tp:taxon-name-part taxon-name-part-type="genus" reg="Dactylorhiza">D.</tp:taxon-name-part><tp:taxon-name-part taxon-name-part-type="species" reg="salina">salina</tp:taxon-name-part></tp:taxon-name></italic> to be closely-related species and determining plants with certainty can sometimes be challenging.</p></tp:treatment-sec><ref-list><ref id="B2"><mixed-citation xmlns:xlink="http://www.w3.org/1999/xlink" xlink:type="simple"><person-group><name name-style="western"><surname>Aipeisova</surname><given-names>SA</given-names></name></person-group> (<year>2012</year>) Synopsis of the Flora of the Aktobe Floristic District. Aktobe, 175 pp. [In Russian]</mixed-citation></ref><ref id="B3"><mixed-citation xmlns:xlink="http://www.w3.org/1999/xlink" xlink:type="simple"><person-group><name name-style="western"><surname>Aipeisova</surname><given-names>SA</given-names></name></person-group> (<year>2013</year>) Flora of the Aktobe Floristic District. Aktobe, 312 pp. [In Russian]</mixed-citation></ref></ref-list></tp:taxon-treatment>
