# Supplementary material for: ﻿Review of Orchidaceae of the northern part of Kazakhstan
Source: PhytoKeys. 2023 Jul 27;229:185–213. doi: 10.3897/phytokeys.229.105457 (PMC10401406; doi:10.3897/phytokeys.229.105457)
Supplement: XML Treatment for Epipactis atrorubens [file phytokeys.229.105457-treatment11.xml]

<!DOCTYPE tp:taxon-treatment
  PUBLIC "-//TaxonX//DTD Taxonomic Treatment Publishing DTD v0 20100105//EN" "tax-treatment-NSO.dtd">
<tp:taxon-treatment xmlns:tp="http://www.plazi.org/taxpub"><tp:treatment-meta><kwd-group><label>Taxon classification</label><kwd>
              <named-content content-type="kingdom">Plantae</named-content>
            </kwd><kwd>
              <named-content content-type="order">Asparagales</named-content>
            </kwd><kwd>
              <named-content content-type="family">Orchidaceae</named-content>
            </kwd></kwd-group><mixed-citation publication-type="journal"><person-group><name><surname>Kubentayev</surname><given-names>Serik A.</given-names></name><name><surname>Efimov</surname><given-names>Petr G.</given-names></name><name><surname>Alibekov</surname><given-names>Daniyar T.</given-names></name><name><surname>Kupriyanov</surname><given-names>Andrey N.</given-names></name><name><surname>Izbastina</surname><given-names>Klara S.</given-names></name><name><surname>Khalymbetova</surname><given-names>Aizhan E.</given-names></name><name><surname>Perezhogin</surname><given-names>Yuri V.</given-names></name></person-group><article-title>﻿Review of <tp:taxon-name><tp:taxon-name-part taxon-name-part-type="family">Orchidaceae</tp:taxon-name-part></tp:taxon-name> of the northern part of Kazakhstan</article-title><source>PhytoKeys</source><day>27</day><month>07</month><year>2023</year><volume>229</volume><fpage>185</fpage><lpage>213</lpage><pub-id pub-id-type="doi">10.3897/phytokeys.229.105457</pub-id></mixed-citation></tp:treatment-meta><tp:nomenclature><label>﻿</label><tp:taxon-name>
            <object-id xmlns:xlink="http://www.w3.org/1999/xlink" content-type="arpha" xlink:type="simple">54835AAF-8718-53BD-8D69-DC3A94AD59E8</object-id>
            <tp:taxon-name-part taxon-name-part-type="genus" reg="Epipactis">Epipactis</tp:taxon-name-part>
            <tp:taxon-name-part taxon-name-part-type="species" reg="atrorubens">atrorubens</tp:taxon-name-part>
          </tp:taxon-name><tp:taxon-authority>(Hoffm.) Besser</tp:taxon-authority></tp:nomenclature><tp:treatment-sec sec-type="distribution" id="SECID0EUMBI"><title>Distribution in adjacent reg.</title><p>Russia (European Russia, Ural, Siberia).</p></tp:treatment-sec><tp:treatment-sec sec-type="material" id="SECID0EZMBI"><title>Specimens examined and literature records.</title><p>Tobol-Ishim: <bold>Kostanay Region</bold>: Uzynkol’skiy District: near Krasnye Borki, 12 Jul 1990, <italic>KSPI students 2189</italic> (LE!, KSPI!).</p></tp:treatment-sec><tp:treatment-sec sec-type="habitat" id="SECID0EDNBI"><title>Habitat and ecology.</title><p>Pine forests</p></tp:treatment-sec><tp:treatment-sec sec-type="phenology" id="SECID0EINBI"><title>Phenology.</title><p>Flowering in Jun–Jul; fruiting in Aug–Sep.</p></tp:treatment-sec><tp:treatment-sec sec-type="conservation status" id="SECID0ENNBI"><title>Conservation status.</title><p>Not protected. The species is very rare and we recommend to include it in the next edition of the Red Book of Kazakhstan.</p></tp:treatment-sec><tp:treatment-sec sec-type="notes" id="SECID0ESNBI"><title>Notes.</title><p>For the flora of Kazakhstan, the species was reported relatively recently by <xref ref-type="bibr" rid="B34">Perezhogin et al. (2015)</xref>, based on the herbarium gathering mentioned above. Field studies are necessary to check whether the plant is still extant at that locality or not.</p></tp:treatment-sec><ref-list><ref id="B34"><mixed-citation xmlns:xlink="http://www.w3.org/1999/xlink" xlink:type="simple"><person-group><name name-style="western"><surname>Perezhogin</surname><given-names>YuV</given-names></name><name name-style="western"><surname>Kulikov</surname><given-names>PV</given-names></name><name name-style="western"><surname>Kurlov</surname><given-names>SI</given-names></name></person-group> (<year>2015</year>) <article-title>Addition to the flora of Kazakhstan.</article-title><source>Botanicheskii Zhurnal</source><volume>100</volume>(<issue>5</issue>): <fpage>501</fpage>–<lpage>503</lpage>. [In Russian]</mixed-citation></ref></ref-list></tp:taxon-treatment>
