# Supplementary material for: ﻿Review of Orchidaceae of the northern part of Kazakhstan
Source: PhytoKeys. 2023 Jul 27;229:185–213. doi: 10.3897/phytokeys.229.105457 (PMC10401406; doi:10.3897/phytokeys.229.105457)
Supplement: XML Treatment for Epipactis helleborine [file phytokeys.229.105457-treatment12.xml]

<!DOCTYPE tp:taxon-treatment
  PUBLIC "-//TaxonX//DTD Taxonomic Treatment Publishing DTD v0 20100105//EN" "tax-treatment-NSO.dtd">
<tp:taxon-treatment xmlns:tp="http://www.plazi.org/taxpub"><tp:treatment-meta><kwd-group><label>Taxon classification</label><kwd>
              <named-content content-type="kingdom">Plantae</named-content>
            </kwd><kwd>
              <named-content content-type="order">Asparagales</named-content>
            </kwd><kwd>
              <named-content content-type="family">Orchidaceae</named-content>
            </kwd></kwd-group><mixed-citation publication-type="journal"><person-group><name><surname>Kubentayev</surname><given-names>Serik A.</given-names></name><name><surname>Efimov</surname><given-names>Petr G.</given-names></name><name><surname>Alibekov</surname><given-names>Daniyar T.</given-names></name><name><surname>Kupriyanov</surname><given-names>Andrey N.</given-names></name><name><surname>Izbastina</surname><given-names>Klara S.</given-names></name><name><surname>Khalymbetova</surname><given-names>Aizhan E.</given-names></name><name><surname>Perezhogin</surname><given-names>Yuri V.</given-names></name></person-group><article-title>﻿Review of <tp:taxon-name><tp:taxon-name-part taxon-name-part-type="family">Orchidaceae</tp:taxon-name-part></tp:taxon-name> of the northern part of Kazakhstan</article-title><source>PhytoKeys</source><day>27</day><month>07</month><year>2023</year><volume>229</volume><fpage>185</fpage><lpage>213</lpage><pub-id pub-id-type="doi">10.3897/phytokeys.229.105457</pub-id></mixed-citation></tp:treatment-meta><tp:nomenclature><label>﻿</label><tp:taxon-name>
            <object-id xmlns:xlink="http://www.w3.org/1999/xlink" content-type="arpha" xlink:type="simple">74F2BC94-2086-5998-97C0-E9703107679E</object-id>
            <tp:taxon-name-part taxon-name-part-type="genus" reg="Epipactis">Epipactis</tp:taxon-name-part>
            <tp:taxon-name-part taxon-name-part-type="species" reg="helleborine">helleborine</tp:taxon-name-part>
          </tp:taxon-name><tp:taxon-authority>(L.) Crantz</tp:taxon-authority></tp:nomenclature><tp:treatment-sec sec-type="distribution" id="SECID0EAPBI"><title>Distribution in adjacent reg.</title><p>Russia (European Russia, Ural, Siberia), Kazakhstan (Altai, Western Tien Shan).</p></tp:treatment-sec><tp:treatment-sec sec-type="material" id="SECID0EFPBI"><title>Specimens examined.</title><p>?Mugodzhary: ?<bold>Aktobe Region</bold>: ?Mugalzhar District: Mugodzhar Mts [without detailed locality] (Kusnetsov and Pavlov 1958; <xref ref-type="bibr" rid="B3">Aipeisova 2013</xref>).</p></tp:treatment-sec><tp:treatment-sec sec-type="habitat" id="SECID0ERPBI"><title>Habitat and ecology.</title><p>In mixed and deciduous shady forests, at the forest edges.</p></tp:treatment-sec><tp:treatment-sec sec-type="phenology" id="SECID0EWPBI"><title>Phenology.</title><p>Flowering in Jun–Jul; fruiting in Aug–Sep.</p></tp:treatment-sec><tp:treatment-sec sec-type="conservation status" id="SECID0E2PBI"><title>Conservation status.</title><p>Not protected. It requires protection at the regional level.</p></tp:treatment-sec><tp:treatment-sec sec-type="notes" id="SECID0EAQBI"><title>Notes.</title><p>We did not find any herbarium collections of <italic><tp:taxon-name><tp:taxon-name-part taxon-name-part-type="genus" reg="Epipactis">E.</tp:taxon-name-part><tp:taxon-name-part taxon-name-part-type="species" reg="helleborine">helleborine</tp:taxon-name-part></tp:taxon-name></italic> from the studied region and the existing literature reports require confirmation. However, this species is known to be common in mountainous areas of southern and eastern Kazakhstan (<xref ref-type="bibr" rid="B30">Kuznetsov and Pavlov 1958</xref>), which are not included in the current revision.</p></tp:treatment-sec><ref-list><ref id="B3"><mixed-citation xmlns:xlink="http://www.w3.org/1999/xlink" xlink:type="simple"><person-group><name name-style="western"><surname>Aipeisova</surname><given-names>SA</given-names></name></person-group> (<year>2013</year>) Flora of the Aktobe Floristic District. Aktobe, 312 pp. [In Russian]</mixed-citation></ref><ref id="B30"><mixed-citation xmlns:xlink="http://www.w3.org/1999/xlink" xlink:type="simple"><person-group><name name-style="western"><surname>Kuznetsov</surname><given-names>NM</given-names></name><name name-style="western"><surname>Pavlov</surname><given-names>NV</given-names></name></person-group> (<year>1958</year>) <source><tp:taxon-name><tp:taxon-name-part taxon-name-part-type="family">Orchidaceae</tp:taxon-name-part></tp:taxon-name> Juss. In: Pavlov NV (Ed.) Flora of Kazakhstan (Vol. 2).</source><publisher-name>KASSR Publishing House</publisher-name>, <publisher-loc>AlmaAta</publisher-loc>, <size units="page">353 pp</size>. [In Russian]</mixed-citation></ref></ref-list></tp:taxon-treatment>
