# Supplementary material for: ﻿Review of Orchidaceae of the northern part of Kazakhstan
Source: PhytoKeys. 2023 Jul 27;229:185–213. doi: 10.3897/phytokeys.229.105457 (PMC10401406; doi:10.3897/phytokeys.229.105457)
Supplement: XML Treatment for Epipactis palustris [file phytokeys.229.105457-treatment13.xml]

<!DOCTYPE tp:taxon-treatment
  PUBLIC "-//TaxonX//DTD Taxonomic Treatment Publishing DTD v0 20100105//EN" "tax-treatment-NSO.dtd">
<tp:taxon-treatment xmlns:tp="http://www.plazi.org/taxpub"><tp:treatment-meta><kwd-group><label>Taxon classification</label><kwd>
              <named-content content-type="kingdom">Plantae</named-content>
            </kwd><kwd>
              <named-content content-type="order">Asparagales</named-content>
            </kwd><kwd>
              <named-content content-type="family">Orchidaceae</named-content>
            </kwd></kwd-group><mixed-citation publication-type="journal"><person-group><name><surname>Kubentayev</surname><given-names>Serik A.</given-names></name><name><surname>Efimov</surname><given-names>Petr G.</given-names></name><name><surname>Alibekov</surname><given-names>Daniyar T.</given-names></name><name><surname>Kupriyanov</surname><given-names>Andrey N.</given-names></name><name><surname>Izbastina</surname><given-names>Klara S.</given-names></name><name><surname>Khalymbetova</surname><given-names>Aizhan E.</given-names></name><name><surname>Perezhogin</surname><given-names>Yuri V.</given-names></name></person-group><article-title>﻿Review of <tp:taxon-name><tp:taxon-name-part taxon-name-part-type="family">Orchidaceae</tp:taxon-name-part></tp:taxon-name> of the northern part of Kazakhstan</article-title><source>PhytoKeys</source><day>27</day><month>07</month><year>2023</year><volume>229</volume><fpage>185</fpage><lpage>213</lpage><pub-id pub-id-type="doi">10.3897/phytokeys.229.105457</pub-id></mixed-citation></tp:treatment-meta><tp:nomenclature><label>﻿</label><tp:taxon-name>
            <object-id xmlns:xlink="http://www.w3.org/1999/xlink" content-type="arpha" xlink:type="simple">857D060E-3F03-5086-9497-8C87CFF47B71</object-id>
            <tp:taxon-name-part taxon-name-part-type="genus" reg="Epipactis">Epipactis</tp:taxon-name-part>
            <tp:taxon-name-part taxon-name-part-type="species" reg="palustris">palustris</tp:taxon-name-part>
          </tp:taxon-name><tp:taxon-authority>(L.) Crantz</tp:taxon-authority></tp:nomenclature><tp:treatment-sec sec-type="distribution" id="SECID0EZRBI"><title>Distribution in adjacent reg.</title><p>Russia (European Russia, Ural, Siberia), Kazakhstan (Altai, Western Tien Shan).</p></tp:treatment-sec><tp:treatment-sec sec-type="material" id="SECID0E5RBI"><title>Specimens examined and literature records.</title><p>Aktyubinsk: <bold>Aktobe Region</bold>: Uilskiy District: near Uil, 21 Aug 1936, <italic>Nikitin &amp; Deulina s.n.</italic> (LE!). Mugodzhary: <bold>Aktobe Region</bold>: Mugalzhar District: Along the shore of the Shuldak River, 22 Jun 1927, <italic>Rusanov s.n..</italic> (AA!, LE!); Akzerendy River Valley, 4 Jul 1927, <italic>Rusanov s.n..</italic> (AA! LE!); Mugodzhary Mts, the Kunduzdy River Valley (left tributary of the Emba), 20 Jul 1857, <italic>Borszczov 299</italic> (LE!); Shalkar District: Shuldak River Valley (Shet-Irgiz), 29 Jun 1927, <italic>Krashenninikov 638</italic> (LE!). SYRT: <bold>West Kazakhstan Region</bold>: Chingirlauskiy District: “Kara-Agach” place, 13 Jun 1950, <italic>Nikishin s.n..</italic> (LE!). Tobol-Ishim: <bold>Kostanay Region</bold>: Auliekol District: Aman-Karagay pine forest, 10 Sep 1921, <italic>Pavlov s.n..</italic> (LE!); same loc., near Novonezhinka, 3 Jun 1925, <italic>Rusanov s.n..</italic> (LE!); Mendykara District: Borovskaya water protection forest dacha, near Borovskoye, 08 Jul 1925, <italic>Rusanov s.n..</italic> (LE!); Nauruzymsky District: Ak-Kuchuk River Valley, 1 Aug 1929, <italic>Vernander s.n..</italic> (LE!); Kokchetav: <bold>Akmola Region</bold>: Burabay District: Northern swampy shore of Shchuchy Lake, 3 Sep 1981, <italic>Gorchakovskiy s.n..</italic> (SVER 715630!). Irtysh: <bold>Pavlodar Region</bold>: Akkuli District: the shore of Yamyshevskoye Lake, 26 Jun 1913, <italic>Kucherevskaya 1048</italic> (LE!). Semipalatinsk Pinery: <bold>East Kazakhstan Region</bold>: Semipalatinsk District: 25 km east of Semipalatinsk, Kashtak place, 10 Jul 1933, <italic>Sumnevich s.n..</italic> (TK!); same loc., 20 Aug 1933, <italic>Sumnevich s.n..</italic> (TK!) near the Semeytau Mountains, Northern Spring, 25 Jun 1914, <italic>Mordvinova s.n..</italic> (MOSP!); Borodulikha District: Semeytau Mountains, near the farm, 6 Aug 1928, <italic>Zapryagaev 1973</italic> (LE!); Beskaragaysky District: near the mouth of the Shagan River, 23 Sep 1928, <italic>Zapryagaev 2452</italic> (LE!). Karkaraly: <bold>Karaganda Region</bold>: Karkaraly District: Zheltau Mountains (<xref ref-type="bibr" rid="B28">Kupriyanov 2020</xref>).</p></tp:treatment-sec><tp:treatment-sec sec-type="habitat" id="SECID0EIXBI"><title>Habitat and ecology.</title><p>Marshy meadows, river valleys, in wet forests.</p></tp:treatment-sec><tp:treatment-sec sec-type="phenology" id="SECID0ENXBI"><title>Phenology.</title><p>Flowering in Jun–Jul; fruiting in Aug–Sep.</p></tp:treatment-sec><tp:treatment-sec sec-type="conservation status" id="SECID0ESXBI"><title>Conservation status.</title><p>This species is included in the Red Book of Kazakhstan (category III). It is protected in the following territories: “Naurzum” State Nature Reserve, “Semey Ormany” State Nature Reserve, “Burabay” State National Nature Park, “Karkaraly” State National Nature Park, as well as the State Nature Reserves of “Floodplain of the Irtysh River”, “Orkash”, “Kokzhide-Kumzhargan” and “Budarinskiy”. It is also protected in the natural monument “Birch and pine plantations forests near Borovskoye Lake”. <italic><tp:taxon-name><tp:taxon-name-part taxon-name-part-type="genus" reg="Epipactis">Epipactis</tp:taxon-name-part><tp:taxon-name-part taxon-name-part-type="species" reg="palustris">palustris</tp:taxon-name-part></tp:taxon-name></italic> is one of the most widely distributed orchids in Kazakhstan. Currently, there is a need to reconsider the necessity of state protection for this species.</p></tp:treatment-sec><ref-list><ref id="B28"><mixed-citation xmlns:xlink="http://www.w3.org/1999/xlink" xlink:type="simple"><person-group><name name-style="western"><surname>Kupriyanov</surname><given-names>AN</given-names></name></person-group> (<year>2020</year>) <source>Synopsis of the Flora of the Kazakh Uplands.</source><publisher-name>Geo</publisher-name>, <publisher-loc>Novosibirsk</publisher-loc>, <size units="page">423 pp</size>. <ext-link xlink:href="10.17223/978-5-94621-927-3-2020-23" ext-link-type="doi" xlink:type="simple">https://doi.org/10.17223/978-5-94621-927-3-2020-23</ext-link> [In Russian]</mixed-citation></ref></ref-list></tp:taxon-treatment>
