# Supplementary material for: ﻿Review of Orchidaceae of the northern part of Kazakhstan
Source: PhytoKeys. 2023 Jul 27;229:185–213. doi: 10.3897/phytokeys.229.105457 (PMC10401406; doi:10.3897/phytokeys.229.105457)
Supplement: XML Treatment for Epipogium aphyllum [file phytokeys.229.105457-treatment14.xml]

<!DOCTYPE tp:taxon-treatment
  PUBLIC "-//TaxonX//DTD Taxonomic Treatment Publishing DTD v0 20100105//EN" "tax-treatment-NSO.dtd">
<tp:taxon-treatment xmlns:tp="http://www.plazi.org/taxpub"><tp:treatment-meta><kwd-group><label>Taxon classification</label><kwd>
              <named-content content-type="kingdom">Plantae</named-content>
            </kwd><kwd>
              <named-content content-type="order">Asparagales</named-content>
            </kwd><kwd>
              <named-content content-type="family">Orchidaceae</named-content>
            </kwd></kwd-group><mixed-citation publication-type="journal"><person-group><name><surname>Kubentayev</surname><given-names>Serik A.</given-names></name><name><surname>Efimov</surname><given-names>Petr G.</given-names></name><name><surname>Alibekov</surname><given-names>Daniyar T.</given-names></name><name><surname>Kupriyanov</surname><given-names>Andrey N.</given-names></name><name><surname>Izbastina</surname><given-names>Klara S.</given-names></name><name><surname>Khalymbetova</surname><given-names>Aizhan E.</given-names></name><name><surname>Perezhogin</surname><given-names>Yuri V.</given-names></name></person-group><article-title>﻿Review of <tp:taxon-name><tp:taxon-name-part taxon-name-part-type="family">Orchidaceae</tp:taxon-name-part></tp:taxon-name> of the northern part of Kazakhstan</article-title><source>PhytoKeys</source><day>27</day><month>07</month><year>2023</year><volume>229</volume><fpage>185</fpage><lpage>213</lpage><pub-id pub-id-type="doi">10.3897/phytokeys.229.105457</pub-id></mixed-citation></tp:treatment-meta><tp:nomenclature><label>﻿</label><tp:taxon-name>
            <object-id xmlns:xlink="http://www.w3.org/1999/xlink" content-type="arpha" xlink:type="simple">5EF385DA-958B-5D55-8961-647F653825F9</object-id>
            <tp:taxon-name-part taxon-name-part-type="genus" reg="Epipogium">Epipogium</tp:taxon-name-part>
            <tp:taxon-name-part taxon-name-part-type="species" reg="aphyllum">aphyllum</tp:taxon-name-part>
          </tp:taxon-name><tp:taxon-authority>Sw.</tp:taxon-authority></tp:nomenclature><tp:treatment-sec sec-type="distribution" id="SECID0EHZBI"><title>Distribution in adjacent reg.</title><p>Russia (European Russia, Ural, Siberia), Kazakhstan (Altai).</p></tp:treatment-sec><tp:treatment-sec sec-type="material" id="SECID0EMZBI"><title>Specimens examined and literature records.</title><p>Karkaraly: <bold>Karaganda Region</bold>: Karkaraly District: Kent Mountains, “Karaagash” place, 4 Aug 1986, <italic>Kupriyanov and Mikhailov s.n..</italic> (KG!).</p></tp:treatment-sec><tp:treatment-sec sec-type="habitat" id="SECID0EA1BI"><title>Habitat and ecology.</title><p>Swampy pine forests, swamps.</p></tp:treatment-sec><tp:treatment-sec sec-type="phenology" id="SECID0EF1BI"><title>Phenology.</title><p>Flowering in Jul–Aug; fruiting in Sep–Oct.</p></tp:treatment-sec><tp:treatment-sec sec-type="conservation status" id="SECID0EK1BI"><title>Conservation status.</title><p>This species is included in the Red Book of Kazakhstan (category II) as a rare species found in small numbers within a limited area. In the studied region, it is preserved in the “Karkaraly Biological Reserve”.</p></tp:treatment-sec><tp:treatment-sec sec-type="notes" id="SECID0EP1BI"><title>Notes.</title><p>The species in the studied region is known from a single locality in central Kazakhstan, as confirmed by the above herbarium sample. This finding was published in 1987 (<xref ref-type="bibr" rid="B29">Kupriyanov and Mikhailov 1987</xref>). Currently, further study is necessary to determine whether this locality is still extant.</p></tp:treatment-sec><ref-list><ref id="B29"><mixed-citation xmlns:xlink="http://www.w3.org/1999/xlink" xlink:type="simple"><person-group><name name-style="western"><surname>Kupriyanov</surname><given-names>AN</given-names></name><name name-style="western"><surname>Mikhailov</surname><given-names>VG</given-names></name></person-group> (<year>1987</year>) <article-title>New finding of the <italic><tp:taxon-name><tp:taxon-name-part taxon-name-part-type="genus">Epipogium</tp:taxon-name-part><tp:taxon-name-part taxon-name-part-type="species">aphyllum</tp:taxon-name-part></tp:taxon-name></italic> (<tp:taxon-name><tp:taxon-name-part taxon-name-part-type="family">Orchidaceae</tp:taxon-name-part></tp:taxon-name>).</article-title><source>Botanicheskii Zhurnal</source><volume>73</volume>(<issue>10</issue>): <fpage>1403</fpage>–<lpage>1404</lpage>. [In Russian]</mixed-citation></ref></ref-list></tp:taxon-treatment>
