# Supplementary material for: ﻿Review of Orchidaceae of the northern part of Kazakhstan
Source: PhytoKeys. 2023 Jul 27;229:185–213. doi: 10.3897/phytokeys.229.105457 (PMC10401406; doi:10.3897/phytokeys.229.105457)
Supplement: XML Treatment for Goodyera repens [file phytokeys.229.105457-treatment15.xml]

<!DOCTYPE tp:taxon-treatment
  PUBLIC "-//TaxonX//DTD Taxonomic Treatment Publishing DTD v0 20100105//EN" "tax-treatment-NSO.dtd">
<tp:taxon-treatment xmlns:tp="http://www.plazi.org/taxpub"><tp:treatment-meta><kwd-group><label>Taxon classification</label><kwd>
              <named-content content-type="kingdom">Plantae</named-content>
            </kwd><kwd>
              <named-content content-type="order">Asparagales</named-content>
            </kwd><kwd>
              <named-content content-type="family">Orchidaceae</named-content>
            </kwd></kwd-group><mixed-citation publication-type="journal"><person-group><name><surname>Kubentayev</surname><given-names>Serik A.</given-names></name><name><surname>Efimov</surname><given-names>Petr G.</given-names></name><name><surname>Alibekov</surname><given-names>Daniyar T.</given-names></name><name><surname>Kupriyanov</surname><given-names>Andrey N.</given-names></name><name><surname>Izbastina</surname><given-names>Klara S.</given-names></name><name><surname>Khalymbetova</surname><given-names>Aizhan E.</given-names></name><name><surname>Perezhogin</surname><given-names>Yuri V.</given-names></name></person-group><article-title>﻿Review of <tp:taxon-name><tp:taxon-name-part taxon-name-part-type="family">Orchidaceae</tp:taxon-name-part></tp:taxon-name> of the northern part of Kazakhstan</article-title><source>PhytoKeys</source><day>27</day><month>07</month><year>2023</year><volume>229</volume><fpage>185</fpage><lpage>213</lpage><pub-id pub-id-type="doi">10.3897/phytokeys.229.105457</pub-id></mixed-citation></tp:treatment-meta><tp:nomenclature><label>﻿</label><tp:taxon-name>
            <object-id xmlns:xlink="http://www.w3.org/1999/xlink" content-type="arpha" xlink:type="simple">66297488-7408-5EF8-B086-20DA7086C272</object-id>
            <tp:taxon-name-part taxon-name-part-type="genus" reg="Goodyera">Goodyera</tp:taxon-name-part>
            <tp:taxon-name-part taxon-name-part-type="species" reg="repens">repens</tp:taxon-name-part>
          </tp:taxon-name><tp:taxon-authority>(L.) R.Br.</tp:taxon-authority></tp:nomenclature><tp:treatment-sec sec-type="distribution" id="SECID0E42BI"><title>Distribution in adjacent reg.</title><p>Russia (European Russia, Ural, Siberia), Kazakhstan (Altai, Western Tien Shan).</p></tp:treatment-sec><tp:treatment-sec sec-type="material" id="SECID0EC3BI"><title>Specimens examined and literature records.</title><p>Kokchetav: <bold>Akmola Region</bold>: Burabay District: near Karas’e Lake, 19 Jul 1913, <italic>Semenov s.n..</italic> (TK!); same loc., 10 Aug 1973, <italic>Gorchakovskiy s.n..</italic> (SVER 695775!); same loc., 12 Jun 2011, <italic>Kupriyanov s.n..</italic> (KUZ 00893!); same loc., small southern swamp, 26 May 1973, <italic>Gorchakovskiy s.n..</italic> (SVER 695772!); same loc., big swamp, 29 Jun 1974, <italic>Gorchakovskiy s.n..</italic> (SVER 695770!); Sinyukha Mountain, 17 Jun 1912, <italic>Semenov s.n..</italic> (TK!); same loc., north slope, 24 Jun 1929, <italic>Ilyin s.n..</italic> (LE!); Zolotoborskiy forestry, sq. 24, 18 Jun 1972, <italic>Gorchakovskiy s.n..</italic> (SVER 695773!); Borovsky forest area, near Svetloe Lake, 9 Aug 1973, <italic>Gorchakovskiy s.n..</italic> (SVER 695774!); same loc., near Shortankulskiy peat bog, 5 Aug 1978, <italic>Gorchakovskiy s.n..</italic> (SVER 695776!); Kokchetav Upland, upper reaches of the Imanayevsky Spring, 2 Jul [presumably 1895-1910], <italic>Gordiagin 593</italic> (LE); near the top of Ush-Tas Mount, 2 Jul 1896, <italic>Gordyagin 1105</italic> (LE!); near Burabay, “Burabay” State National Nature Park, Barmashinskoe forestry, 16 Jul 2019, <italic>Kubentayev s.n..</italic> (NUR!).</p></tp:treatment-sec><tp:treatment-sec sec-type="habitat" id="SECID0ESACI"><title>Habitat and ecology.</title><p>Moist pine, birch and mixed forests.</p></tp:treatment-sec><tp:treatment-sec sec-type="phenology" id="SECID0EXACI"><title>Phenology.</title><p>Flowering in Jul–Aug; fruiting in Sep–Oct.</p></tp:treatment-sec><tp:treatment-sec sec-type="conservation status" id="SECID0E3ACI"><title>Conservation status.</title><p>Not protected. It is necessary to strengthen security measures in the territory of the Shchuchinsko-Borovskaya resort area in the Kokchetav Upland as the habitats of <italic><tp:taxon-name><tp:taxon-name-part taxon-name-part-type="genus" reg="Goodyera">G.</tp:taxon-name-part><tp:taxon-name-part taxon-name-part-type="species" reg="repens">repens</tp:taxon-name-part></tp:taxon-name></italic> in this area are exposed to strong recreational influences.</p></tp:treatment-sec><tp:treatment-sec sec-type="notes" id="SECID0ENBCI"><title>Notes.</title><p><italic><tp:taxon-name><tp:taxon-name-part taxon-name-part-type="genus" reg="Goodyera">Goodyera</tp:taxon-name-part><tp:taxon-name-part taxon-name-part-type="species" reg="repens">repens</tp:taxon-name-part></tp:taxon-name></italic> (Figs <xref ref-type="fig" rid="F3">3K</xref>, <xref ref-type="fig" rid="F5">5F</xref>) is found only in a limited area within the Kokchetav <abbrev xmlns:xlink="http://www.w3.org/1999/xlink" xlink:title="floristic regions" id="ABBRID0EGCCI" xlink:type="simple">FR</abbrev> in the studied region.</p></tp:treatment-sec><tp:treatment-sec><!--Section generated to contain objects referenced in tp:taxon-treatment.--><fig id="F3" position="float" orientation="portrait"><object-id xmlns:xlink="http://www.w3.org/1999/xlink" content-type="doi" xlink:type="simple">10.3897/phytokeys.229.105457.figure3</object-id><object-id xmlns:xlink="http://www.w3.org/1999/xlink" content-type="arpha" xlink:type="simple">2F6A6994-7EE1-5FC2-9C74-230C55627B10</object-id><label>Figure 3.</label><caption><p>Representative taxa of <tp:taxon-name><tp:taxon-name-part taxon-name-part-type="family">Orchidaceae</tp:taxon-name-part></tp:taxon-name> in the northern part of Kazakhstan <bold>A</bold><italic><tp:taxon-name><tp:taxon-name-part taxon-name-part-type="genus" reg="Dactylorhiza">Dactylorhiza</tp:taxon-name-part><tp:taxon-name-part taxon-name-part-type="species" reg="incarnata">incarnata</tp:taxon-name-part></tp:taxon-name></italic><bold>B</bold><italic><tp:taxon-name><tp:taxon-name-part taxon-name-part-type="genus" reg="Dactylorhiza">D.</tp:taxon-name-part><tp:taxon-name-part taxon-name-part-type="species" reg="fuchsii">fuchsii</tp:taxon-name-part></tp:taxon-name></italic><bold>C</bold><italic><tp:taxon-name><tp:taxon-name-part taxon-name-part-type="genus" reg="Dactylorhiza">D.</tp:taxon-name-part><tp:taxon-name-part taxon-name-part-type="species" reg="sibirica">sibirica</tp:taxon-name-part></tp:taxon-name></italic><bold>D</bold><italic><tp:taxon-name><tp:taxon-name-part taxon-name-part-type="genus" reg="Platanthera">Platanthera</tp:taxon-name-part><tp:taxon-name-part taxon-name-part-type="species" reg="bifolia">bifolia</tp:taxon-name-part></tp:taxon-name></italic><bold>E</bold><italic><tp:taxon-name><tp:taxon-name-part taxon-name-part-type="genus" reg="Cypripedium">Cypripedium</tp:taxon-name-part><tp:taxon-name-part taxon-name-part-type="species" reg="calceolus">calceolus</tp:taxon-name-part></tp:taxon-name></italic><bold>F</bold><italic><tp:taxon-name><tp:taxon-name-part taxon-name-part-type="genus" reg="Cypripedium">C.</tp:taxon-name-part><tp:taxon-name-part taxon-name-part-type="species" reg="macranthos">macranthos</tp:taxon-name-part></tp:taxon-name></italic><bold>G</bold><italic><tp:taxon-name><tp:taxon-name-part taxon-name-part-type="genus" reg="Corallorhiza">Corallorhiza</tp:taxon-name-part><tp:taxon-name-part taxon-name-part-type="species" reg="trifida">trifida</tp:taxon-name-part></tp:taxon-name></italic><bold>H</bold><italic><tp:taxon-name><tp:taxon-name-part taxon-name-part-type="genus" reg="Epipogium">Epipogium</tp:taxon-name-part><tp:taxon-name-part taxon-name-part-type="species" reg="aphyllum">aphyllum</tp:taxon-name-part></tp:taxon-name></italic><bold>I</bold><italic><tp:taxon-name><tp:taxon-name-part taxon-name-part-type="genus" reg="Hemipilia">Hemipilia</tp:taxon-name-part><tp:taxon-name-part taxon-name-part-type="species" reg="cucullata">cucullata</tp:taxon-name-part></tp:taxon-name></italic><bold>J</bold><italic><tp:taxon-name><tp:taxon-name-part taxon-name-part-type="genus" reg="Gymnadenia">Gymnadenia</tp:taxon-name-part><tp:taxon-name-part taxon-name-part-type="species" reg="conopsea">conopsea</tp:taxon-name-part></tp:taxon-name></italic><bold>K</bold><italic><tp:taxon-name><tp:taxon-name-part taxon-name-part-type="genus" reg="Goodyera">Goodyera</tp:taxon-name-part><tp:taxon-name-part taxon-name-part-type="species" reg="repens">repens</tp:taxon-name-part></tp:taxon-name></italic><bold>L</bold><italic><tp:taxon-name><tp:taxon-name-part taxon-name-part-type="genus" reg="Epipactis">Epipactis</tp:taxon-name-part><tp:taxon-name-part taxon-name-part-type="species" reg="palustris">palustris</tp:taxon-name-part></tp:taxon-name></italic>. (Photos: <bold>A–D, G, H, J, K</bold> by S. Kubentayev; <bold>E, F, I, L</bold> by A. Kupriyanov).</p></caption><graphic xmlns:xlink="http://www.w3.org/1999/xlink" xlink:href="phytokeys-229-185_article-105457__-g003.jpg" position="float" orientation="portrait" xlink:type="simple" id="oo_885068.jpg"><uri content-type="original_file" xlink:type="simple">https://binary.pensoft.net/fig/885068</uri></graphic></fig><fig id="F5" position="float" orientation="portrait"><object-id xmlns:xlink="http://www.w3.org/1999/xlink" content-type="doi" xlink:type="simple">10.3897/phytokeys.229.105457.figure5</object-id><object-id xmlns:xlink="http://www.w3.org/1999/xlink" content-type="arpha" xlink:type="simple">06BFEB17-9C0D-555F-83BE-DCACF5C82D1A</object-id><label>Figure 5.</label><caption><p>Schematic map of the localities of orchids in the northern part of Kazakhstan <bold>A</bold><italic><tp:taxon-name><tp:taxon-name-part taxon-name-part-type="genus" reg="Dactylorhiza">Dactylorhiza</tp:taxon-name-part><tp:taxon-name-part taxon-name-part-type="species" reg="fuchsii">fuchsii</tp:taxon-name-part></tp:taxon-name></italic><bold>B</bold><italic><tp:taxon-name><tp:taxon-name-part taxon-name-part-type="genus" reg="Dactylorhiza">D.</tp:taxon-name-part><tp:taxon-name-part taxon-name-part-type="species" reg="incarnata">incarnata</tp:taxon-name-part></tp:taxon-name></italic><bold>C</bold><italic><tp:taxon-name><tp:taxon-name-part taxon-name-part-type="genus" reg="Dactylorhiza">D.</tp:taxon-name-part><tp:taxon-name-part taxon-name-part-type="species" reg="maculata">maculata</tp:taxon-name-part></tp:taxon-name></italic><bold>D</bold><italic><tp:taxon-name><tp:taxon-name-part taxon-name-part-type="genus" reg="Dactylorhiza">D.</tp:taxon-name-part><tp:taxon-name-part taxon-name-part-type="species" reg="sibirica">sibirica</tp:taxon-name-part></tp:taxon-name></italic><bold>E</bold><italic><tp:taxon-name><tp:taxon-name-part taxon-name-part-type="genus" reg="Dactylorhiza">D.</tp:taxon-name-part><tp:taxon-name-part taxon-name-part-type="species" reg="salina">salina</tp:taxon-name-part></tp:taxon-name></italic><bold>F</bold><italic><tp:taxon-name><tp:taxon-name-part taxon-name-part-type="genus" reg="Goodyera">G.</tp:taxon-name-part><tp:taxon-name-part taxon-name-part-type="species" reg="repens">repens</tp:taxon-name-part></tp:taxon-name></italic><bold>G</bold><italic><tp:taxon-name><tp:taxon-name-part taxon-name-part-type="genus" reg="Dactylorhiza">D.</tp:taxon-name-part><tp:taxon-name-part taxon-name-part-type="species" reg="umbrosa">umbrosa</tp:taxon-name-part></tp:taxon-name></italic>.</p></caption><graphic xmlns:xlink="http://www.w3.org/1999/xlink" xlink:href="phytokeys-229-185_article-105457__-g005.jpg" position="float" orientation="portrait" xlink:type="simple" id="oo_885070.jpg"><uri content-type="original_file" xlink:type="simple">https://binary.pensoft.net/fig/885070</uri></graphic></fig></tp:treatment-sec></tp:taxon-treatment>
