# Supplementary material for: ﻿Review of Orchidaceae of the northern part of Kazakhstan
Source: PhytoKeys. 2023 Jul 27;229:185–213. doi: 10.3897/phytokeys.229.105457 (PMC10401406; doi:10.3897/phytokeys.229.105457)
Supplement: XML Treatment for Gymnadenia conopsea [file phytokeys.229.105457-treatment16.xml]

<!DOCTYPE tp:taxon-treatment
  PUBLIC "-//TaxonX//DTD Taxonomic Treatment Publishing DTD v0 20100105//EN" "tax-treatment-NSO.dtd">
<tp:taxon-treatment xmlns:tp="http://www.plazi.org/taxpub"><tp:treatment-meta><kwd-group><label>Taxon classification</label><kwd>
              <named-content content-type="kingdom">Plantae</named-content>
            </kwd><kwd>
              <named-content content-type="order">Asparagales</named-content>
            </kwd><kwd>
              <named-content content-type="family">Orchidaceae</named-content>
            </kwd></kwd-group><mixed-citation publication-type="journal"><person-group><name><surname>Kubentayev</surname><given-names>Serik A.</given-names></name><name><surname>Efimov</surname><given-names>Petr G.</given-names></name><name><surname>Alibekov</surname><given-names>Daniyar T.</given-names></name><name><surname>Kupriyanov</surname><given-names>Andrey N.</given-names></name><name><surname>Izbastina</surname><given-names>Klara S.</given-names></name><name><surname>Khalymbetova</surname><given-names>Aizhan E.</given-names></name><name><surname>Perezhogin</surname><given-names>Yuri V.</given-names></name></person-group><article-title>﻿Review of <tp:taxon-name><tp:taxon-name-part taxon-name-part-type="family">Orchidaceae</tp:taxon-name-part></tp:taxon-name> of the northern part of Kazakhstan</article-title><source>PhytoKeys</source><day>27</day><month>07</month><year>2023</year><volume>229</volume><fpage>185</fpage><lpage>213</lpage><pub-id pub-id-type="doi">10.3897/phytokeys.229.105457</pub-id></mixed-citation></tp:treatment-meta><tp:nomenclature><label>﻿</label><tp:taxon-name>
            <object-id xmlns:xlink="http://www.w3.org/1999/xlink" content-type="arpha" xlink:type="simple">AE002BE5-FC77-548C-B28D-5FFD545A7801</object-id>
            <tp:taxon-name-part taxon-name-part-type="genus" reg="Gymnadenia">Gymnadenia</tp:taxon-name-part>
            <tp:taxon-name-part taxon-name-part-type="species" reg="conopsea">conopsea</tp:taxon-name-part>
          </tp:taxon-name><tp:taxon-authority>(L.) R.Br.</tp:taxon-authority></tp:nomenclature><tp:treatment-sec sec-type="distribution" id="SECID0EODCI"><title>Distribution in adjacent reg.</title><p>Russia (European Russia, Ural, Siberia), Kazakhstan (Altai).</p></tp:treatment-sec><tp:treatment-sec sec-type="material" id="SECID0ETDCI"><title>Specimens examined and literature records.</title><p>Kokchetav: <bold>Akmola Region</bold>: Burabay District: Kokchetav Upland, near Burabay, “Burabay” State National Nature Park, Barmashinskiy forestry, 12 Jul 2019, <italic>Kubentaev s.n..</italic> (NUR!); Kokchetav Upland, at the top of Mount Sinyukha, 22 Jul 1960, <italic>Denisova 1709</italic> (MW 0816897!); Bulandynskiy District: Otradnenskiy forestry, forest quarter no. 121, 4 Aug 1960, <italic>Denisova 2069</italic> (MW 0816896!), same loc., forest quarter no. 11, 4 Aug 1960, <italic>Denisova 1270</italic> (MW 0816895!); Aryk-Balykskiy District: Kokchetav Upland, hills to the south of Imantau Lake, 2 Aug 1960, <italic>Denisova 1817</italic> (MW 0816898!); Zerendi District: 30 km south of Kokshetau, 7 Jul 1957, <italic>Borisova</italic> &amp; <italic>Rachkovskaya 345</italic> (LE!). Tobol-Ishim: <bold>Kostanay Region</bold>: Auliekol District (Auliekol’skiy District): near Aman-Karagay, 27 Apr 1929, <italic>Vernander et al. 331</italic> (LE!). <bold>North Kazakhstan Region</bold>: Kyzylzhar District: right shore of Ishim River, near Krasnoyarka, 29 Jun 1971, <italic>Sologub and Zelinskaya s.n..</italic> (<abbrev xmlns:xlink="http://www.w3.org/1999/xlink" content-type="institution" xlink:title="North Kazakhstan University" id="ABBRID0EKFCI" xlink:type="simple">NKU</abbrev>!); same loc., 29 Jun 1971, <italic>Stepanova and Shahvatova s.n..</italic> (<abbrev xmlns:xlink="http://www.w3.org/1999/xlink" content-type="institution" xlink:title="North Kazakhstan University" id="ABBRID0E2FCI" xlink:type="simple">NKU</abbrev>!); same loc., 3 Jul 1971, <italic>Troskina and Shandybina s.n.</italic> (<abbrev xmlns:xlink="http://www.w3.org/1999/xlink" content-type="institution" xlink:title="North Kazakhstan University" id="ABBRID0ECGCI" xlink:type="simple">NKU</abbrev>!); same loc., Aug 1973, <italic>Wenzler et al. s.n..</italic> (<abbrev xmlns:xlink="http://www.w3.org/1999/xlink" content-type="institution" xlink:title="North Kazakhstan University" id="ABBRID0ETGCI" xlink:type="simple">NKU</abbrev>!); same loc., 6 Jul 1974, <italic>Shushakova and Konovalov s.n..</italic> (<abbrev xmlns:xlink="http://www.w3.org/1999/xlink" content-type="institution" xlink:title="North Kazakhstan University" id="ABBRID0EEHCI" xlink:type="simple">NKU</abbrev>!); same loc., 06 Jul 1974, <italic>Gorbunova and Mikheeva s.n..</italic> (<abbrev xmlns:xlink="http://www.w3.org/1999/xlink" content-type="institution" xlink:title="North Kazakhstan University" id="ABBRID0EVHCI" xlink:type="simple">NKU</abbrev>!); same loc., 9 Jul 1974, <italic>Sinichkina et al. s.n.</italic> (<abbrev xmlns:xlink="http://www.w3.org/1999/xlink" content-type="institution" xlink:title="North Kazakhstan University" id="ABBRID0E3HCI" xlink:type="simple">NKU</abbrev>!); same loc., 13 Jul 1974, <italic>Fomenko s.n..</italic> (<abbrev xmlns:xlink="http://www.w3.org/1999/xlink" content-type="institution" xlink:title="North Kazakhstan University" id="ABBRID0ENICI" xlink:type="simple">NKU</abbrev>!); same loc., 14 Jul 1974, <italic>Sokolovskaya s.n..</italic> (<abbrev xmlns:xlink="http://www.w3.org/1999/xlink" content-type="institution" xlink:title="North Kazakhstan University" id="ABBRID0E5ICI" xlink:type="simple">NKU</abbrev>!); same loc., 14 Jul 1974, <italic>Spirenkova and Temirbaeva s.n..</italic> (<abbrev xmlns:xlink="http://www.w3.org/1999/xlink" content-type="institution" xlink:title="North Kazakhstan University" id="ABBRID0EPJCI" xlink:type="simple">NKU</abbrev>!). Irtysh: <bold>Pavlodar Region</bold>: Shcharbakty District: near Aleksandrovka, 1885, <italic>Golde s.n</italic>. (LE!). Semipalatinsk Pinery: <bold>East Kazakhstan Region</bold> [without detailed locality] (Kusnetsov and Pavlov 1958).</p></tp:treatment-sec><tp:treatment-sec sec-type="habitat" id="SECID0EDKCI"><title>Habitat and ecology.</title><p>Meadows, birch spikes and grassy pine forests.</p></tp:treatment-sec><tp:treatment-sec sec-type="phenology" id="SECID0EIKCI"><title>Phenology.</title><p>Flowering in Jun–Jul; fruiting in Aug–Sept.</p></tp:treatment-sec><tp:treatment-sec sec-type="conservation status" id="SECID0ENKCI"><title>Conservation status.</title><p>Not protected. We recommend to include this species in the next edition of the Red Book of Kazakhstan.</p></tp:treatment-sec><tp:treatment-sec sec-type="notes" id="SECID0ESKCI"><title>Notes.</title><p>The species was seriously under-recorded in earlier treatments, mainly due to incorrect determinations of the existing herbarium specimens. Thus, no reports are available for Kokchetav and Tobol-Ishim FRs, Kostanay, North Kazakhstan and Akmola administrative regions in the floristic accounts of Kazakhstan (Kusnetsov and Pavlov 1958), Kazakh Upland (<xref ref-type="bibr" rid="B20">Karamysheva and Rachkovskaya 1973</xref>; <xref ref-type="bibr" rid="B28">Kupriyanov 2020</xref>) and Turgay Depression (<xref ref-type="bibr" rid="B36">Pugachev 1994</xref>) for this species. However, there exist older literature reports (<xref ref-type="bibr" rid="B41">Semenov 1928</xref> without detailed localities for Petropavlovskiy Uezd (belongs to Tobolskо-Ishimskiy <abbrev xmlns:xlink="http://www.w3.org/1999/xlink" xlink:title="floristic regions" id="ABBRID0EILCI" xlink:type="simple">FR</abbrev>) and Kokchetavskiy Uezd (belongs to Kokchetav <abbrev xmlns:xlink="http://www.w3.org/1999/xlink" xlink:title="floristic regions" id="ABBRID0EMLCI" xlink:type="simple">FR</abbrev>).</p></tp:treatment-sec><ref-list><ref id="B20"><mixed-citation xmlns:xlink="http://www.w3.org/1999/xlink" xlink:type="simple"><person-group><name name-style="western"><surname>Karamysheva</surname><given-names>ZV</given-names></name><name name-style="western"><surname>Rachkovskaya</surname><given-names>EI</given-names></name></person-group> (<year>1973</year>) Botanical Geography of the Steppe Part of Central Kazakhstan. Leningrad, 278 pp. [In Russian]</mixed-citation></ref><ref id="B28"><mixed-citation xmlns:xlink="http://www.w3.org/1999/xlink" xlink:type="simple"><person-group><name name-style="western"><surname>Kupriyanov</surname><given-names>AN</given-names></name></person-group> (<year>2020</year>) <source>Synopsis of the Flora of the Kazakh Uplands.</source><publisher-name>Geo</publisher-name>, <publisher-loc>Novosibirsk</publisher-loc>, <size units="page">423 pp</size>. <ext-link xlink:href="10.17223/978-5-94621-927-3-2020-23" ext-link-type="doi" xlink:type="simple">https://doi.org/10.17223/978-5-94621-927-3-2020-23</ext-link> [In Russian]</mixed-citation></ref><ref id="B36"><mixed-citation xmlns:xlink="http://www.w3.org/1999/xlink" xlink:type="simple"><person-group><name name-style="western"><surname>Pugachev</surname><given-names>PG</given-names></name></person-group> (<year>1994</year>) Pine Forests of the Turgai Depression. Kostanay, 408 pp. [In Russian]</mixed-citation></ref><ref id="B41"><mixed-citation xmlns:xlink="http://www.w3.org/1999/xlink" xlink:type="simple"><person-group><name name-style="western"><surname>Semenov</surname><given-names>VF</given-names></name></person-group> (<year>1928</year>) <article-title>List and table of expansion of wild vascular plants within the former Akmola region.</article-title><source>Proceedings of Siberian Institute of Agriculture and Forestry</source><volume>28</volume>(<issue>14</issue>): <fpage>391</fpage>–<lpage>462</lpage>. [In Russian]</mixed-citation></ref></ref-list></tp:taxon-treatment>
