# Supplementary material for: ﻿Review of Orchidaceae of the northern part of Kazakhstan
Source: PhytoKeys. 2023 Jul 27;229:185–213. doi: 10.3897/phytokeys.229.105457 (PMC10401406; doi:10.3897/phytokeys.229.105457)
Supplement: XML Treatment for Hammarbya paludosa [file phytokeys.229.105457-treatment17.xml]

<!DOCTYPE tp:taxon-treatment
  PUBLIC "-//TaxonX//DTD Taxonomic Treatment Publishing DTD v0 20100105//EN" "tax-treatment-NSO.dtd">
<tp:taxon-treatment xmlns:tp="http://www.plazi.org/taxpub"><tp:treatment-meta><kwd-group><label>Taxon classification</label><kwd>
              <named-content content-type="kingdom">Plantae</named-content>
            </kwd><kwd>
              <named-content content-type="order">Asparagales</named-content>
            </kwd><kwd>
              <named-content content-type="family">Orchidaceae</named-content>
            </kwd></kwd-group><mixed-citation publication-type="journal"><person-group><name><surname>Kubentayev</surname><given-names>Serik A.</given-names></name><name><surname>Efimov</surname><given-names>Petr G.</given-names></name><name><surname>Alibekov</surname><given-names>Daniyar T.</given-names></name><name><surname>Kupriyanov</surname><given-names>Andrey N.</given-names></name><name><surname>Izbastina</surname><given-names>Klara S.</given-names></name><name><surname>Khalymbetova</surname><given-names>Aizhan E.</given-names></name><name><surname>Perezhogin</surname><given-names>Yuri V.</given-names></name></person-group><article-title>﻿Review of <tp:taxon-name><tp:taxon-name-part taxon-name-part-type="family">Orchidaceae</tp:taxon-name-part></tp:taxon-name> of the northern part of Kazakhstan</article-title><source>PhytoKeys</source><day>27</day><month>07</month><year>2023</year><volume>229</volume><fpage>185</fpage><lpage>213</lpage><pub-id pub-id-type="doi">10.3897/phytokeys.229.105457</pub-id></mixed-citation></tp:treatment-meta><tp:nomenclature><label>﻿</label><tp:taxon-name>
            <object-id xmlns:xlink="http://www.w3.org/1999/xlink" content-type="arpha" xlink:type="simple">C52725B2-9122-5B11-986C-8E9B6E008FB7</object-id>
            <tp:taxon-name-part taxon-name-part-type="genus" reg="Hammarbya">Hammarbya</tp:taxon-name-part>
            <tp:taxon-name-part taxon-name-part-type="species" reg="paludosa">paludosa</tp:taxon-name-part>
          </tp:taxon-name><tp:taxon-authority>(L.) Kuntze</tp:taxon-authority></tp:nomenclature><tp:treatment-sec sec-type="distribution" id="SECID0EUMCI"><title>Distribution in adjacent reg.</title><p>Russia (European Russia, Ural, Siberia).</p></tp:treatment-sec><tp:treatment-sec sec-type="material" id="SECID0EZMCI"><title>Specimens examined and literature records.</title><p>Mugodzhary: <bold>Aktobe Region</bold>: Mugalzhar District: Mugodzhary Mts, “Urkach” place, 1 Sep 1934, <italic>Samseev 514</italic> (MW 0816996!).</p></tp:treatment-sec><tp:treatment-sec sec-type="habitat" id="SECID0EDNCI"><title>Habitat and ecology.</title><p>Sphagnum swamps.</p></tp:treatment-sec><tp:treatment-sec sec-type="phenology" id="SECID0EINCI"><title>Phenology.</title><p>Flowering in Jun–Jul; fruiting in Aug–Sep.</p></tp:treatment-sec><tp:treatment-sec sec-type="conservation status" id="SECID0ENNCI"><title>Conservation status.</title><p>Not protected. We recommend to include this species in the next edition of the Red Book of Kazakhstan.</p></tp:treatment-sec><tp:treatment-sec sec-type="notes" id="SECID0ESNCI"><title>Notes.</title><p><italic><tp:taxon-name><tp:taxon-name-part taxon-name-part-type="genus" reg="Hammarbya">Hammarbya</tp:taxon-name-part><tp:taxon-name-part taxon-name-part-type="species" reg="paludosa">paludosa</tp:taxon-name-part></tp:taxon-name></italic> was only recently reported for Kazakhstan for the first time (<xref ref-type="bibr" rid="B27">Kubentayev et al. 2021</xref>). It was absent in earlier treatments, since the specimen was stored under the name <italic><tp:taxon-name><tp:taxon-name-part taxon-name-part-type="genus" reg="Microstylis">Microstylis</tp:taxon-name-part><tp:taxon-name-part taxon-name-part-type="species" reg="monophyllos">monophyllos</tp:taxon-name-part></tp:taxon-name></italic> (L.) Lindl. This location is the southernmost part of the area of <italic><tp:taxon-name><tp:taxon-name-part taxon-name-part-type="genus" reg="Hammarbya">H.</tp:taxon-name-part><tp:taxon-name-part taxon-name-part-type="species" reg="paludosa">paludosa.</tp:taxon-name-part></tp:taxon-name></italic> Fieldwork is necessary to check whether <italic><tp:taxon-name><tp:taxon-name-part taxon-name-part-type="genus" reg="Hammarbya">H.</tp:taxon-name-part><tp:taxon-name-part taxon-name-part-type="species" reg="paludosa">paludosa</tp:taxon-name-part></tp:taxon-name></italic> is still extant in that locality.</p></tp:treatment-sec><ref-list><ref id="B27"><mixed-citation xmlns:xlink="http://www.w3.org/1999/xlink" xlink:type="simple"><person-group><name name-style="western"><surname>Kubentayev</surname><given-names>SA</given-names></name><name name-style="western"><surname>Efimov</surname><given-names>PG</given-names></name><name name-style="western"><surname>Alibekov</surname><given-names>DT</given-names></name></person-group> (<year>2021</year>) <article-title>Historical records of <italic><tp:taxon-name><tp:taxon-name-part taxon-name-part-type="genus">Neottia</tp:taxon-name-part><tp:taxon-name-part taxon-name-part-type="species">cordata</tp:taxon-name-part></tp:taxon-name></italic> and <italic><tp:taxon-name><tp:taxon-name-part taxon-name-part-type="genus">Hammarbya</tp:taxon-name-part><tp:taxon-name-part taxon-name-part-type="species">paludosa</tp:taxon-name-part></tp:taxon-name></italic>, new in the Kazakhstan flora.</article-title><source>Nature Conservation Research</source><volume>6</volume>(<issue>2</issue>): <fpage>103</fpage>–<lpage>105</lpage>. <ext-link xlink:href="10.24189/ncr.2021.032" ext-link-type="doi" xlink:type="simple">https://doi.org/10.24189/ncr.2021.032</ext-link></mixed-citation></ref></ref-list></tp:taxon-treatment>
