# Supplementary material for: ﻿Review of Orchidaceae of the northern part of Kazakhstan
Source: PhytoKeys. 2023 Jul 27;229:185–213. doi: 10.3897/phytokeys.229.105457 (PMC10401406; doi:10.3897/phytokeys.229.105457)
Supplement: XML Treatment for Hemipilia cucullata [file phytokeys.229.105457-treatment18.xml]

<!DOCTYPE tp:taxon-treatment
  PUBLIC "-//TaxonX//DTD Taxonomic Treatment Publishing DTD v0 20100105//EN" "tax-treatment-NSO.dtd">
<tp:taxon-treatment xmlns:tp="http://www.plazi.org/taxpub"><tp:treatment-meta><kwd-group><label>Taxon classification</label><kwd>
              <named-content content-type="kingdom">Plantae</named-content>
            </kwd><kwd>
              <named-content content-type="order">Asparagales</named-content>
            </kwd><kwd>
              <named-content content-type="family">Orchidaceae</named-content>
            </kwd></kwd-group><mixed-citation publication-type="journal"><person-group><name><surname>Kubentayev</surname><given-names>Serik A.</given-names></name><name><surname>Efimov</surname><given-names>Petr G.</given-names></name><name><surname>Alibekov</surname><given-names>Daniyar T.</given-names></name><name><surname>Kupriyanov</surname><given-names>Andrey N.</given-names></name><name><surname>Izbastina</surname><given-names>Klara S.</given-names></name><name><surname>Khalymbetova</surname><given-names>Aizhan E.</given-names></name><name><surname>Perezhogin</surname><given-names>Yuri V.</given-names></name></person-group><article-title>﻿Review of <tp:taxon-name><tp:taxon-name-part taxon-name-part-type="family">Orchidaceae</tp:taxon-name-part></tp:taxon-name> of the northern part of Kazakhstan</article-title><source>PhytoKeys</source><day>27</day><month>07</month><year>2023</year><volume>229</volume><fpage>185</fpage><lpage>213</lpage><pub-id pub-id-type="doi">10.3897/phytokeys.229.105457</pub-id></mixed-citation></tp:treatment-meta><tp:nomenclature><label>﻿</label><tp:taxon-name>
            <object-id xmlns:xlink="http://www.w3.org/1999/xlink" content-type="arpha" xlink:type="simple">14FD558B-60F6-535A-AC72-353B9FA18E75</object-id>
            <tp:taxon-name-part taxon-name-part-type="genus" reg="Hemipilia">Hemipilia</tp:taxon-name-part>
            <tp:taxon-name-part taxon-name-part-type="species" reg="cucullata">cucullata</tp:taxon-name-part>
          </tp:taxon-name><tp:taxon-authority>(L.) Y.Tang, H.Peng &amp; T.Yukawa</tp:taxon-authority><tp:nomenclature-citation-list><tp:nomenclature-citation><tp:taxon-name>
                <tp:taxon-name-part taxon-name-part-type="genus" reg="Neottianthe"/>
                <tp:taxon-name-part taxon-name-part-type="species" reg="cucullata"/>
              </tp:taxon-name><comment>≡<tp:taxon-name><tp:taxon-name-part taxon-name-part-type="genus" reg="Neottianthe">Neottianthe</tp:taxon-name-part><tp:taxon-name-part taxon-name-part-type="species" reg="cucullata">cucullata</tp:taxon-name-part></tp:taxon-name> (L.) Schltr. ≡<tp:taxon-name><tp:taxon-name-part taxon-name-part-type="genus" reg="Ponerorchis">Ponerorchis</tp:taxon-name-part><tp:taxon-name-part taxon-name-part-type="species" reg="cucullata">cucullata</tp:taxon-name-part></tp:taxon-name> (L.) X.H.Jin, Schuit. &amp; W.T.Jin. </comment></tp:nomenclature-citation></tp:nomenclature-citation-list></tp:nomenclature><tp:treatment-sec sec-type="distribution" id="SECID0EERCI"><title>Distribution in adjacent reg.</title><p>Russia (European Russia, Ural, Siberia).</p></tp:treatment-sec><tp:treatment-sec sec-type="material" id="SECID0EJRCI"><title>Specimens examined and literature records.</title><p>Kokchetav: <bold>Akmola Region</bold>: Burabay District: 3 km north of Shuchinsk, 1978, <italic>Grudzinskaya s.n..</italic> (AA!, NUR!); Borovskoy forest area, near Shortankulskiy peat bog, 5 Aug 1978, <italic>Gorchakovskiy s.n..</italic> (SVER!); near Balkashino, in the northern part of the forest dacha of B. Tyukty, 9 Aug 1929, <italic>Grigoriev 367</italic> (LE!); the northern slope of Tuyak-Tau Mountain, 13 Jul 1901, <italic>Gordyagin 529</italic> (LE!); near the Ush-Tas Mount top, 2 Jul 1896, <italic>Gordyagin 1105</italic> (LE!); the eastern shore of Svetloe Lake, 16 Jul 2019, <italic>Kubentaev and Alibekov s.n..</italic> (NUR!); near Burabay, “Burabay” State National Nature Park, Akylbayskoye forestry, 16 Jul 2019, <italic>Kubentayev s.n..</italic> (NUR!); same loc., Borovskoe forestry, 16 Jul 2019, <italic>Kubentayev s.n..</italic> (NUR!); Zerendi District: “Kokshetau” State National Nature Park: Jilandinskoe forestry, near the “Gorodok” cordon, 11 Aug 1960, <italic>Denisova 1973</italic> (MW 0816899!); Ayrtau District: near Shokkaragai, 10 Aug 2020, <italic>Kubentaev et.al. s.n..</italic> (NUR!). Eastern Upland: <bold>Pavlodar Region</bold>: Bayanaul District: Bayanaul Mountains (<xref ref-type="bibr" rid="B18">Gorchakovskiy 1987</xref>); same loc., Dzhasybayevsky forestry, 28 Jul 1979, <italic>Lalayan s.n.</italic> (SVER 627695!).</p></tp:treatment-sec><tp:treatment-sec sec-type="habitat" id="SECID0ETUCI"><title>Habitat and ecology.</title><p>Pine and birch forests.</p></tp:treatment-sec><tp:treatment-sec sec-type="phenology" id="SECID0EYUCI"><title>Phenology.</title><p>Flowering in Jul–Aug; fruiting in Sep–Oct.</p></tp:treatment-sec><tp:treatment-sec sec-type="conservation status" id="SECID0E4UCI"><title>Conservation status.</title><p>Not protected, but protection is needed since in the studied region the majority of localities fall into the resort area of the Kokchetav Upland. Taking into account that habitats of <italic><tp:taxon-name><tp:taxon-name-part taxon-name-part-type="genus" reg="Hemipilia">H.</tp:taxon-name-part><tp:taxon-name-part taxon-name-part-type="species" reg="cucullata">cucullata</tp:taxon-name-part></tp:taxon-name></italic> (Figs <xref ref-type="fig" rid="F3">3I</xref>, <xref ref-type="fig" rid="F6">6C</xref>) are exposed to serious recreational loads, we consider it necessary to include the species in the next edition of the Red Book of Kazakhstan.</p></tp:treatment-sec><tp:treatment-sec><!--Section generated to contain objects referenced in tp:taxon-treatment.--><fig id="F3" position="float" orientation="portrait"><object-id xmlns:xlink="http://www.w3.org/1999/xlink" content-type="doi" xlink:type="simple">10.3897/phytokeys.229.105457.figure3</object-id><object-id xmlns:xlink="http://www.w3.org/1999/xlink" content-type="arpha" xlink:type="simple">2F6A6994-7EE1-5FC2-9C74-230C55627B10</object-id><label>Figure 3.</label><caption><p>Representative taxa of <tp:taxon-name><tp:taxon-name-part taxon-name-part-type="family">Orchidaceae</tp:taxon-name-part></tp:taxon-name> in the northern part of Kazakhstan <bold>A</bold><italic><tp:taxon-name><tp:taxon-name-part taxon-name-part-type="genus" reg="Dactylorhiza">Dactylorhiza</tp:taxon-name-part><tp:taxon-name-part taxon-name-part-type="species" reg="incarnata">incarnata</tp:taxon-name-part></tp:taxon-name></italic><bold>B</bold><italic><tp:taxon-name><tp:taxon-name-part taxon-name-part-type="genus" reg="Dactylorhiza">D.</tp:taxon-name-part><tp:taxon-name-part taxon-name-part-type="species" reg="fuchsii">fuchsii</tp:taxon-name-part></tp:taxon-name></italic><bold>C</bold><italic><tp:taxon-name><tp:taxon-name-part taxon-name-part-type="genus" reg="Dactylorhiza">D.</tp:taxon-name-part><tp:taxon-name-part taxon-name-part-type="species" reg="sibirica">sibirica</tp:taxon-name-part></tp:taxon-name></italic><bold>D</bold><italic><tp:taxon-name><tp:taxon-name-part taxon-name-part-type="genus" reg="Platanthera">Platanthera</tp:taxon-name-part><tp:taxon-name-part taxon-name-part-type="species" reg="bifolia">bifolia</tp:taxon-name-part></tp:taxon-name></italic><bold>E</bold><italic><tp:taxon-name><tp:taxon-name-part taxon-name-part-type="genus" reg="Cypripedium">Cypripedium</tp:taxon-name-part><tp:taxon-name-part taxon-name-part-type="species" reg="calceolus">calceolus</tp:taxon-name-part></tp:taxon-name></italic><bold>F</bold><italic><tp:taxon-name><tp:taxon-name-part taxon-name-part-type="genus" reg="Cypripedium">C.</tp:taxon-name-part><tp:taxon-name-part taxon-name-part-type="species" reg="macranthos">macranthos</tp:taxon-name-part></tp:taxon-name></italic><bold>G</bold><italic><tp:taxon-name><tp:taxon-name-part taxon-name-part-type="genus" reg="Corallorhiza">Corallorhiza</tp:taxon-name-part><tp:taxon-name-part taxon-name-part-type="species" reg="trifida">trifida</tp:taxon-name-part></tp:taxon-name></italic><bold>H</bold><italic><tp:taxon-name><tp:taxon-name-part taxon-name-part-type="genus" reg="Epipogium">Epipogium</tp:taxon-name-part><tp:taxon-name-part taxon-name-part-type="species" reg="aphyllum">aphyllum</tp:taxon-name-part></tp:taxon-name></italic><bold>I</bold><italic><tp:taxon-name><tp:taxon-name-part taxon-name-part-type="genus" reg="Hemipilia">Hemipilia</tp:taxon-name-part><tp:taxon-name-part taxon-name-part-type="species" reg="cucullata">cucullata</tp:taxon-name-part></tp:taxon-name></italic><bold>J</bold><italic><tp:taxon-name><tp:taxon-name-part taxon-name-part-type="genus" reg="Gymnadenia">Gymnadenia</tp:taxon-name-part><tp:taxon-name-part taxon-name-part-type="species" reg="conopsea">conopsea</tp:taxon-name-part></tp:taxon-name></italic><bold>K</bold><italic><tp:taxon-name><tp:taxon-name-part taxon-name-part-type="genus" reg="Goodyera">Goodyera</tp:taxon-name-part><tp:taxon-name-part taxon-name-part-type="species" reg="repens">repens</tp:taxon-name-part></tp:taxon-name></italic><bold>L</bold><italic><tp:taxon-name><tp:taxon-name-part taxon-name-part-type="genus" reg="Epipactis">Epipactis</tp:taxon-name-part><tp:taxon-name-part taxon-name-part-type="species" reg="palustris">palustris</tp:taxon-name-part></tp:taxon-name></italic>. (Photos: <bold>A–D, G, H, J, K</bold> by S. Kubentayev; <bold>E, F, I, L</bold> by A. Kupriyanov).</p></caption><graphic xmlns:xlink="http://www.w3.org/1999/xlink" xlink:href="phytokeys-229-185_article-105457__-g003.jpg" position="float" orientation="portrait" xlink:type="simple" id="oo_885068.jpg"><uri content-type="original_file" xlink:type="simple">https://binary.pensoft.net/fig/885068</uri></graphic></fig><fig id="F6" position="float" orientation="portrait"><object-id xmlns:xlink="http://www.w3.org/1999/xlink" content-type="doi" xlink:type="simple">10.3897/phytokeys.229.105457.figure6</object-id><object-id xmlns:xlink="http://www.w3.org/1999/xlink" content-type="arpha" xlink:type="simple">CE2EDEB4-BA97-547B-B78D-23E518FCF1CB</object-id><label>Figure 6.</label><caption><p>Schematic map of the localities of orchids in the northern part of Kazakhstan <bold>A</bold><italic><tp:taxon-name><tp:taxon-name-part taxon-name-part-type="genus" reg="Gymnadenia">Gymnadenia</tp:taxon-name-part><tp:taxon-name-part taxon-name-part-type="species" reg="conopsea">conopsea</tp:taxon-name-part></tp:taxon-name></italic><bold>B</bold><italic><tp:taxon-name><tp:taxon-name-part taxon-name-part-type="genus" reg="Hammarbya">Hammarbya</tp:taxon-name-part><tp:taxon-name-part taxon-name-part-type="species" reg="paludosa">paludosa</tp:taxon-name-part></tp:taxon-name></italic><bold>C</bold><italic><tp:taxon-name><tp:taxon-name-part taxon-name-part-type="genus" reg="Hemipilia">Hemipilia</tp:taxon-name-part><tp:taxon-name-part taxon-name-part-type="species" reg="cucullata">cucullata</tp:taxon-name-part></tp:taxon-name></italic><bold>D</bold><italic><tp:taxon-name><tp:taxon-name-part taxon-name-part-type="genus" reg="Herminium">Herminium</tp:taxon-name-part><tp:taxon-name-part taxon-name-part-type="species" reg="monorchis">monorchis</tp:taxon-name-part></tp:taxon-name></italic><bold>E</bold><italic><tp:taxon-name><tp:taxon-name-part taxon-name-part-type="genus" reg="Liparis">Liparis</tp:taxon-name-part><tp:taxon-name-part taxon-name-part-type="species" reg="loeselii">loeselii</tp:taxon-name-part></tp:taxon-name></italic><bold>F</bold><italic><tp:taxon-name><tp:taxon-name-part taxon-name-part-type="genus" reg="Malaxis">Malaxis</tp:taxon-name-part><tp:taxon-name-part taxon-name-part-type="species" reg="monophyllos">monophyllos</tp:taxon-name-part></tp:taxon-name></italic><bold>G</bold><italic><tp:taxon-name><tp:taxon-name-part taxon-name-part-type="genus" reg="Neottia">Neottia</tp:taxon-name-part><tp:taxon-name-part taxon-name-part-type="species" reg="camtschatea">camtschatea</tp:taxon-name-part></tp:taxon-name></italic><bold>H</bold><italic><tp:taxon-name><tp:taxon-name-part taxon-name-part-type="genus" reg="Orchis">Orchis</tp:taxon-name-part><tp:taxon-name-part taxon-name-part-type="species" reg="militaris">militaris</tp:taxon-name-part></tp:taxon-name></italic><bold>I</bold><italic><tp:taxon-name><tp:taxon-name-part taxon-name-part-type="genus" reg="Platanthera">Platanthera</tp:taxon-name-part><tp:taxon-name-part taxon-name-part-type="species" reg="bifolia">bifolia</tp:taxon-name-part></tp:taxon-name></italic><bold>J</bold><italic><tp:taxon-name><tp:taxon-name-part taxon-name-part-type="genus" reg="Spiranthes">Spiranthes</tp:taxon-name-part><tp:taxon-name-part taxon-name-part-type="species" reg="australis">australis</tp:taxon-name-part></tp:taxon-name></italic>.</p></caption><graphic xmlns:xlink="http://www.w3.org/1999/xlink" xlink:href="phytokeys-229-185_article-105457__-g006.jpg" position="float" orientation="portrait" xlink:type="simple" id="oo_885071.jpg"><uri content-type="original_file" xlink:type="simple">https://binary.pensoft.net/fig/885071</uri></graphic></fig></tp:treatment-sec><ref-list><ref id="B18"><mixed-citation xmlns:xlink="http://www.w3.org/1999/xlink" xlink:type="simple"><person-group><name name-style="western"><surname>Gorchakovskiy</surname><given-names>PL</given-names></name></person-group> (<year>1987</year>) Forest Oases of the Kazakh Uplands. Moscow, 157 pp. [In Russian]</mixed-citation></ref></ref-list></tp:taxon-treatment>
