# Supplementary material for: ﻿Review of Orchidaceae of the northern part of Kazakhstan
Source: PhytoKeys. 2023 Jul 27;229:185–213. doi: 10.3897/phytokeys.229.105457 (PMC10401406; doi:10.3897/phytokeys.229.105457)
Supplement: XML Treatment for Liparis loeselii [file phytokeys.229.105457-treatment20.xml]

<!DOCTYPE tp:taxon-treatment
  PUBLIC "-//TaxonX//DTD Taxonomic Treatment Publishing DTD v0 20100105//EN" "tax-treatment-NSO.dtd">
<tp:taxon-treatment xmlns:tp="http://www.plazi.org/taxpub"><tp:treatment-meta><kwd-group><label>Taxon classification</label><kwd>
              <named-content content-type="kingdom">Plantae</named-content>
            </kwd><kwd>
              <named-content content-type="order">Asparagales</named-content>
            </kwd><kwd>
              <named-content content-type="family">Orchidaceae</named-content>
            </kwd></kwd-group><mixed-citation publication-type="journal"><person-group><name><surname>Kubentayev</surname><given-names>Serik A.</given-names></name><name><surname>Efimov</surname><given-names>Petr G.</given-names></name><name><surname>Alibekov</surname><given-names>Daniyar T.</given-names></name><name><surname>Kupriyanov</surname><given-names>Andrey N.</given-names></name><name><surname>Izbastina</surname><given-names>Klara S.</given-names></name><name><surname>Khalymbetova</surname><given-names>Aizhan E.</given-names></name><name><surname>Perezhogin</surname><given-names>Yuri V.</given-names></name></person-group><article-title>﻿Review of <tp:taxon-name><tp:taxon-name-part taxon-name-part-type="family">Orchidaceae</tp:taxon-name-part></tp:taxon-name> of the northern part of Kazakhstan</article-title><source>PhytoKeys</source><day>27</day><month>07</month><year>2023</year><volume>229</volume><fpage>185</fpage><lpage>213</lpage><pub-id pub-id-type="doi">10.3897/phytokeys.229.105457</pub-id></mixed-citation></tp:treatment-meta><tp:nomenclature><label>﻿</label><tp:taxon-name>
            <object-id xmlns:xlink="http://www.w3.org/1999/xlink" content-type="arpha" xlink:type="simple">8158186E-6194-500F-867E-74E5FBD3459D</object-id>
            <tp:taxon-name-part taxon-name-part-type="genus" reg="Liparis">Liparis</tp:taxon-name-part>
            <tp:taxon-name-part taxon-name-part-type="species" reg="loeselii">loeselii</tp:taxon-name-part>
          </tp:taxon-name><tp:taxon-authority>(L.) Rich.</tp:taxon-authority></tp:nomenclature><tp:treatment-sec sec-type="distribution" id="SECID0EU1CI"><title>Distribution in adjacent reg.</title><p>Russia (European Russia, Ural, Siberia). Kazakhstan (Balkhash-Alakol Basin).</p></tp:treatment-sec><tp:treatment-sec sec-type="material" id="SECID0EZ1CI"><title>Specimens examined and literature records.</title><p>Kokchetav: <bold>Akmola Region</bold>: Burabay District: near Borovoye, the shore of Chebach’ye Lake, 12 Jun 1913, <italic>Drobov 431</italic> (LE!). Semipalatinsk Pinery: <bold>East Kazakhstan Region</bold>: Semipalatinsk District: near Semipalatinsk, 8 Jun 1914, <italic>Mordvinova s.n..</italic> (MOSP!). Mugodzhary: <bold>Aktobe Region</bold>: Mugalzhar District: Mugodzhary Mts, “Urkach” place, 21 Aug 1927, <italic>Krasheninnikov 1230</italic> (LE!).</p></tp:treatment-sec><tp:treatment-sec sec-type="habitat" id="SECID0EV2CI"><title>Habitat and ecology.</title><p>Sedge and sphagnum swamps.</p></tp:treatment-sec><tp:treatment-sec sec-type="phenology" id="SECID0E12CI"><title>Phenology.</title><p>Flowering in Jun–Jul; fruiting in Aug–Sept.</p></tp:treatment-sec><tp:treatment-sec sec-type="conservation status" id="SECID0E62CI"><title>Conservation status.</title><p>Not protected. The species is extremely rare and we consider it mandatory to include it in the next edition of the Red Book of Kazakhstan.</p></tp:treatment-sec><tp:treatment-sec sec-type="notes" id="SECID0EE3CI"><title>Notes.</title><p><italic><tp:taxon-name><tp:taxon-name-part taxon-name-part-type="genus" reg="Liparis">Liparis</tp:taxon-name-part><tp:taxon-name-part taxon-name-part-type="species" reg="loeselii">loeselii</tp:taxon-name-part></tp:taxon-name></italic> is reported here for the first time for Semipalatinsk Pinery and Mugodzhary FRs. Previously, in the studied region, the species was observed only in Kokchetav <abbrev xmlns:xlink="http://www.w3.org/1999/xlink" xlink:title="floristic regions" id="ABBRID0EV3CI" xlink:type="simple">FR</abbrev> (<xref ref-type="bibr" rid="B20">Karamysheva and Rachkovskaya 1973</xref>; <xref ref-type="bibr" rid="B42">Sultangazina et al. 2014</xref>; <xref ref-type="bibr" rid="B28">Kupriyanov 2020</xref>). The reported localities of <italic><tp:taxon-name><tp:taxon-name-part taxon-name-part-type="genus" reg="Liparis">L.</tp:taxon-name-part><tp:taxon-name-part taxon-name-part-type="species" reg="loeselii">loeselii</tp:taxon-name-part></tp:taxon-name></italic> belong to the type subspecies, whereas the locality in East Kazakhstan represents the newly-described <italic><tp:taxon-name><tp:taxon-name-part taxon-name-part-type="genus" reg="Liparis">L.</tp:taxon-name-part><tp:taxon-name-part taxon-name-part-type="species" reg="loeselii">loeselii</tp:taxon-name-part></tp:taxon-name></italic> subsp. <italic><tp:taxon-name><tp:taxon-name-part taxon-name-part-type="genus" reg="Liparis"/><tp:taxon-name-part taxon-name-part-type="species" reg="loeselii"/><tp:taxon-name-part taxon-name-part-type="subspecies" reg="orientalis">Orientalis</tp:taxon-name-part></tp:taxon-name></italic>, which differs from the typical subspecies by having broader leaf blade, more visible petioles and broader fruits (<xref ref-type="bibr" rid="B12">Efimov 2010</xref>).</p></tp:treatment-sec><ref-list><ref id="B20"><mixed-citation xmlns:xlink="http://www.w3.org/1999/xlink" xlink:type="simple"><person-group><name name-style="western"><surname>Karamysheva</surname><given-names>ZV</given-names></name><name name-style="western"><surname>Rachkovskaya</surname><given-names>EI</given-names></name></person-group> (<year>1973</year>) Botanical Geography of the Steppe Part of Central Kazakhstan. Leningrad, 278 pp. [In Russian]</mixed-citation></ref><ref id="B42"><mixed-citation xmlns:xlink="http://www.w3.org/1999/xlink" xlink:type="simple"><person-group><name name-style="western"><surname>Sultangazina</surname><given-names>GZh</given-names></name><name name-style="western"><surname>Khrustaleva</surname><given-names>IA</given-names></name><name name-style="western"><surname>Kupriyanov</surname><given-names>AN</given-names></name><name name-style="western"><surname>Adekenov</surname><given-names>SM</given-names></name></person-group> (<year>2014</year>) <source>Flora of the Burabay National Park.</source><publisher-name>Publishing House SB RAS</publisher-name>, <publisher-loc>Novosibirsk</publisher-loc>, <size units="page">242 pp</size>. [In Russian]</mixed-citation></ref><ref id="B28"><mixed-citation xmlns:xlink="http://www.w3.org/1999/xlink" xlink:type="simple"><person-group><name name-style="western"><surname>Kupriyanov</surname><given-names>AN</given-names></name></person-group> (<year>2020</year>) <source>Synopsis of the Flora of the Kazakh Uplands.</source><publisher-name>Geo</publisher-name>, <publisher-loc>Novosibirsk</publisher-loc>, <size units="page">423 pp</size>. <ext-link xlink:href="10.17223/978-5-94621-927-3-2020-23" ext-link-type="doi" xlink:type="simple">https://doi.org/10.17223/978-5-94621-927-3-2020-23</ext-link> [In Russian]</mixed-citation></ref><ref id="B12"><mixed-citation xmlns:xlink="http://www.w3.org/1999/xlink" xlink:type="simple"><person-group><name name-style="western"><surname>Efimov</surname><given-names>PG</given-names></name></person-group> (<year>2010</year>) <article-title>The genus <italic><tp:taxon-name><tp:taxon-name-part taxon-name-part-type="genus">Liparis</tp:taxon-name-part></tp:taxon-name></italic> (<tp:taxon-name><tp:taxon-name-part taxon-name-part-type="family">Orchidaceae</tp:taxon-name-part></tp:taxon-name>) in Russia.</article-title><source>Botanicheskii Zhurnal</source><volume>95</volume>(<issue>10</issue>): <fpage>1458</fpage>–<lpage>1480</lpage>. [In Russian]</mixed-citation></ref></ref-list></tp:taxon-treatment>
