# Supplementary material for: ﻿Review of Orchidaceae of the northern part of Kazakhstan
Source: PhytoKeys. 2023 Jul 27;229:185–213. doi: 10.3897/phytokeys.229.105457 (PMC10401406; doi:10.3897/phytokeys.229.105457)
Supplement: XML Treatment for Malaxis monophyllos [file phytokeys.229.105457-treatment21.xml]

<!DOCTYPE tp:taxon-treatment
  PUBLIC "-//TaxonX//DTD Taxonomic Treatment Publishing DTD v0 20100105//EN" "tax-treatment-NSO.dtd">
<tp:taxon-treatment xmlns:tp="http://www.plazi.org/taxpub"><tp:treatment-meta><kwd-group><label>Taxon classification</label><kwd>
              <named-content content-type="kingdom">Plantae</named-content>
            </kwd><kwd>
              <named-content content-type="order">Asparagales</named-content>
            </kwd><kwd>
              <named-content content-type="family">Orchidaceae</named-content>
            </kwd></kwd-group><mixed-citation publication-type="journal"><person-group><name><surname>Kubentayev</surname><given-names>Serik A.</given-names></name><name><surname>Efimov</surname><given-names>Petr G.</given-names></name><name><surname>Alibekov</surname><given-names>Daniyar T.</given-names></name><name><surname>Kupriyanov</surname><given-names>Andrey N.</given-names></name><name><surname>Izbastina</surname><given-names>Klara S.</given-names></name><name><surname>Khalymbetova</surname><given-names>Aizhan E.</given-names></name><name><surname>Perezhogin</surname><given-names>Yuri V.</given-names></name></person-group><article-title>﻿Review of <tp:taxon-name><tp:taxon-name-part taxon-name-part-type="family">Orchidaceae</tp:taxon-name-part></tp:taxon-name> of the northern part of Kazakhstan</article-title><source>PhytoKeys</source><day>27</day><month>07</month><year>2023</year><volume>229</volume><fpage>185</fpage><lpage>213</lpage><pub-id pub-id-type="doi">10.3897/phytokeys.229.105457</pub-id></mixed-citation></tp:treatment-meta><tp:nomenclature><label>﻿</label><tp:taxon-name>
            <object-id xmlns:xlink="http://www.w3.org/1999/xlink" content-type="arpha" xlink:type="simple">78AF6877-8E9C-5F95-907D-A353C6E4DE7E</object-id>
            <tp:taxon-name-part taxon-name-part-type="genus" reg="Malaxis">Malaxis</tp:taxon-name-part>
            <tp:taxon-name-part taxon-name-part-type="species" reg="monophyllos">monophyllos</tp:taxon-name-part>
          </tp:taxon-name><tp:taxon-authority>(L.) Sw.</tp:taxon-authority></tp:nomenclature><tp:treatment-sec sec-type="distribution" id="SECID0EQ6CI"><title>Distribution in adjacent reg.</title><p>Russia (European Russia, Ural, Siberia).</p></tp:treatment-sec><tp:treatment-sec sec-type="material" id="SECID0EV6CI"><title>Specimens examined and literature records.</title><p>Tobol-Ishim: <bold>Kostanay Region</bold>: Mendykara District: Borovskaya water protection forest dacha, 17 Jul 1925, <italic>Rusanov 1553</italic> (LE!); near Borovskoye (<xref ref-type="bibr" rid="B36">Pugachev 1994</xref>); near Kamenskural’skoe (<xref ref-type="bibr" rid="B37">Pugachev and Masyukova 1969</xref>); Auliekol District: near Kalininskoye (<xref ref-type="bibr" rid="B36">Pugachev 1994</xref>). Eastern Upland: <bold>Pavlodar Region</bold>: Bayanaul District: Bayanaul Mountains, 30 Jun 1913, <italic>Kucherovskaya s.n..</italic> (LE!); same loc., 10 km west of Bayan-Aul, 19 Jul 1959, <italic>Denisova 436</italic> (LE!); same loc., 19 Jul 1959, <italic>Denisova 427</italic> (MW 0816997!). Karkaraly: <bold>Karaganda Region</bold>: Karkaraly District: Zhisil’tau Mountains, near Egindibulak, 19 Jul 1992, <italic>Kupriyanov s.n..</italic> (KG!).</p></tp:treatment-sec><tp:treatment-sec sec-type="habitat" id="SECID0ELBDI"><title>Habitat and ecology.</title><p>Grassy birch forests, near lakes, along forest streams.</p></tp:treatment-sec><tp:treatment-sec sec-type="phenology" id="SECID0EQBDI"><title>Phenology.</title><p>Flowering in Jun–Jul; fruiting in Aug–Sept.</p></tp:treatment-sec><tp:treatment-sec sec-type="conservation status" id="SECID0EVBDI"><title>Conservation status.</title><p>Not protected. We recommend to include this species in the next edition of the Red Book of Kazakhstan.</p></tp:treatment-sec><tp:treatment-sec sec-type="notes" id="SECID0E1BDI"><title>Notes.</title><p>Forms both with one and with two well-developed leaves occur in Kazakhstan, the latter being recognised as a variety of <tp:taxon-name><tp:taxon-name-part taxon-name-part-type="genus" reg="Microstylis">M.</tp:taxon-name-part><tp:taxon-name-part taxon-name-part-type="species" reg="monophyllos">monophyllos</tp:taxon-name-part><tp:taxon-name-part taxon-name-part-type="infraspecific-rank">var.</tp:taxon-name-part><tp:taxon-name-part taxon-name-part-type="variety" reg="diphyllos">diphyllos</tp:taxon-name-part></tp:taxon-name> (Cham.) Luer (e.g. by <xref ref-type="bibr" rid="B32">Pavlov 1928</xref>). Bayan-Aul and Karkaraly Mts represent the southernmost locality of the species in Central Asia.</p></tp:treatment-sec><ref-list><ref id="B36"><mixed-citation xmlns:xlink="http://www.w3.org/1999/xlink" xlink:type="simple"><person-group><name name-style="western"><surname>Pugachev</surname><given-names>PG</given-names></name></person-group> (<year>1994</year>) Pine Forests of the Turgai Depression. Kostanay, 408 pp. [In Russian]</mixed-citation></ref><ref id="B37"><mixed-citation xmlns:xlink="http://www.w3.org/1999/xlink" xlink:type="simple"><person-group><name name-style="western"><surname>Pugachev</surname><given-names>PG</given-names></name><name name-style="western"><surname>Masyukova</surname><given-names>MA</given-names></name></person-group> (<year>1969</year>) <article-title>New plant species for the flora of the Kustanai region.</article-title><source>Botanicheskii Zhurnal</source><volume>54</volume>(<issue>4</issue>): <fpage>617</fpage>–<lpage>618</lpage>. [In Russian]</mixed-citation></ref><ref id="B32"><mixed-citation xmlns:xlink="http://www.w3.org/1999/xlink" xlink:type="simple"><person-group><name name-style="western"><surname>Pavlov</surname><given-names>NV</given-names></name></person-group> (<year>1928</year>) <source>Flora of Central Kazakhstan (1<sup>ed</sup>, Vol. 3).</source><publisher-name>Moscow</publisher-name>, <publisher-loc>Leningrad</publisher-loc>, <size units="page">180 pp</size>. [In Russian]</mixed-citation></ref></ref-list></tp:taxon-treatment>
