# Supplementary material for: ﻿Review of Orchidaceae of the northern part of Kazakhstan
Source: PhytoKeys. 2023 Jul 27;229:185–213. doi: 10.3897/phytokeys.229.105457 (PMC10401406; doi:10.3897/phytokeys.229.105457)
Supplement: XML Treatment for Neottia camtschatea [file phytokeys.229.105457-treatment22.xml]

<!DOCTYPE tp:taxon-treatment
  PUBLIC "-//TaxonX//DTD Taxonomic Treatment Publishing DTD v0 20100105//EN" "tax-treatment-NSO.dtd">
<tp:taxon-treatment xmlns:tp="http://www.plazi.org/taxpub"><tp:treatment-meta><kwd-group><label>Taxon classification</label><kwd>
              <named-content content-type="kingdom">Plantae</named-content>
            </kwd><kwd>
              <named-content content-type="order">Asparagales</named-content>
            </kwd><kwd>
              <named-content content-type="family">Orchidaceae</named-content>
            </kwd></kwd-group><mixed-citation publication-type="journal"><person-group><name><surname>Kubentayev</surname><given-names>Serik A.</given-names></name><name><surname>Efimov</surname><given-names>Petr G.</given-names></name><name><surname>Alibekov</surname><given-names>Daniyar T.</given-names></name><name><surname>Kupriyanov</surname><given-names>Andrey N.</given-names></name><name><surname>Izbastina</surname><given-names>Klara S.</given-names></name><name><surname>Khalymbetova</surname><given-names>Aizhan E.</given-names></name><name><surname>Perezhogin</surname><given-names>Yuri V.</given-names></name></person-group><article-title>﻿Review of <tp:taxon-name><tp:taxon-name-part taxon-name-part-type="family">Orchidaceae</tp:taxon-name-part></tp:taxon-name> of the northern part of Kazakhstan</article-title><source>PhytoKeys</source><day>27</day><month>07</month><year>2023</year><volume>229</volume><fpage>185</fpage><lpage>213</lpage><pub-id pub-id-type="doi">10.3897/phytokeys.229.105457</pub-id></mixed-citation></tp:treatment-meta><tp:nomenclature><label>﻿</label><tp:taxon-name>
            <object-id xmlns:xlink="http://www.w3.org/1999/xlink" content-type="arpha" xlink:type="simple">1041F267-76DC-5B88-A732-0AE63E6AE325</object-id>
            <tp:taxon-name-part taxon-name-part-type="genus" reg="Neottia">Neottia</tp:taxon-name-part>
            <tp:taxon-name-part taxon-name-part-type="species" reg="camtschatea">camtschatea</tp:taxon-name-part>
          </tp:taxon-name><tp:taxon-authority>(L.) Rchb.f.</tp:taxon-authority></tp:nomenclature><tp:treatment-sec sec-type="distribution" id="SECID0EZDDI"><title>Distribution in adjacent reg.</title><p>Russia (Siberia), Kazakhstan (Altai, Western Tien Shan).</p></tp:treatment-sec><tp:treatment-sec sec-type="material" id="SECID0E5DDI"><title>Specimens examined and literature records.</title><p>Karkaraly: <bold>Karaganda Region</bold>: Karkaraly District: Kent Mountains, near Kent, 1 Jun 2007, <italic>Kupriyanov et al.</italic> (KUZ 11470!); same loc., “Auletas” place, 25 Jul 1992, <italic>Kupriyanov s.n..</italic> (KG!); Zhisil’tau Mountains, near Egindibulak, 16 Jul 1992, <italic>Mikhailov s.n..</italic> (KG!). Eastern Upland: <bold>Pavlodar Region</bold>: Bayanaul District: Bayanaul Mountains, 10 km west of Bayan-Aul, 19 Jul 1959, <italic>Denisova 444</italic> (MW 0816977!); same loc., 23 Jul 1963, <italic>Denisova 1495</italic> (MW 0816976!).</p></tp:treatment-sec><tp:treatment-sec sec-type="habitat" id="SECID0EGFDI"><title>Habitat and ecology.</title><p>Damp birch-aspen forests along the shores of streams and lakes.</p></tp:treatment-sec><tp:treatment-sec sec-type="phenology" id="SECID0ELFDI"><title>Phenology.</title><p>Flowering in Jun–Jul; fruiting in Aug–Sep.</p></tp:treatment-sec><tp:treatment-sec sec-type="conservation status" id="SECID0EQFDI"><title>Conservation status.</title><p>Not protected. The species is extremely rare and we consider it mandatory to include it in the next edition of the Red Book of Kazakhstan.</p></tp:treatment-sec><tp:treatment-sec sec-type="notes" id="SECID0EVFDI"><title>Notes.</title><p><italic><tp:taxon-name><tp:taxon-name-part taxon-name-part-type="genus" reg="Neottia">Neottia</tp:taxon-name-part><tp:taxon-name-part taxon-name-part-type="species" reg="camtschatea">camtschatea</tp:taxon-name-part></tp:taxon-name></italic> is reported here for the first time for Eastern Upland <abbrev xmlns:xlink="http://www.w3.org/1999/xlink" xlink:title="floristic regions" id="ABBRID0EGGDI" xlink:type="simple">FR</abbrev> and for Pavlodar Region. Earlier occurrences of the species were confirmed in eastern Kazakhstan (Altai, Tarbagatai), southern Kazakhstan (Dzungarian Alatau, Zailiyskiy Alatau) (Kusnetsov and Pavlov 1958) and central Kazakhstan (Karkaraly) (<xref ref-type="bibr" rid="B28">Kupriyanov 2020</xref>).</p></tp:treatment-sec><ref-list><ref id="B28"><mixed-citation xmlns:xlink="http://www.w3.org/1999/xlink" xlink:type="simple"><person-group><name name-style="western"><surname>Kupriyanov</surname><given-names>AN</given-names></name></person-group> (<year>2020</year>) <source>Synopsis of the Flora of the Kazakh Uplands.</source><publisher-name>Geo</publisher-name>, <publisher-loc>Novosibirsk</publisher-loc>, <size units="page">423 pp</size>. <ext-link xlink:href="10.17223/978-5-94621-927-3-2020-23" ext-link-type="doi" xlink:type="simple">https://doi.org/10.17223/978-5-94621-927-3-2020-23</ext-link> [In Russian]</mixed-citation></ref></ref-list></tp:taxon-treatment>
