# Supplementary material for: ﻿Review of Orchidaceae of the northern part of Kazakhstan
Source: PhytoKeys. 2023 Jul 27;229:185–213. doi: 10.3897/phytokeys.229.105457 (PMC10401406; doi:10.3897/phytokeys.229.105457)
Supplement: XML Treatment for Orchis militaris [file phytokeys.229.105457-treatment23.xml]

<!DOCTYPE tp:taxon-treatment
  PUBLIC "-//TaxonX//DTD Taxonomic Treatment Publishing DTD v0 20100105//EN" "tax-treatment-NSO.dtd">
<tp:taxon-treatment xmlns:tp="http://www.plazi.org/taxpub"><tp:treatment-meta><kwd-group><label>Taxon classification</label><kwd>
              <named-content content-type="kingdom">Plantae</named-content>
            </kwd><kwd>
              <named-content content-type="order">Asparagales</named-content>
            </kwd><kwd>
              <named-content content-type="family">Orchidaceae</named-content>
            </kwd></kwd-group><mixed-citation publication-type="journal"><person-group><name><surname>Kubentayev</surname><given-names>Serik A.</given-names></name><name><surname>Efimov</surname><given-names>Petr G.</given-names></name><name><surname>Alibekov</surname><given-names>Daniyar T.</given-names></name><name><surname>Kupriyanov</surname><given-names>Andrey N.</given-names></name><name><surname>Izbastina</surname><given-names>Klara S.</given-names></name><name><surname>Khalymbetova</surname><given-names>Aizhan E.</given-names></name><name><surname>Perezhogin</surname><given-names>Yuri V.</given-names></name></person-group><article-title>﻿Review of <tp:taxon-name><tp:taxon-name-part taxon-name-part-type="family">Orchidaceae</tp:taxon-name-part></tp:taxon-name> of the northern part of Kazakhstan</article-title><source>PhytoKeys</source><day>27</day><month>07</month><year>2023</year><volume>229</volume><fpage>185</fpage><lpage>213</lpage><pub-id pub-id-type="doi">10.3897/phytokeys.229.105457</pub-id></mixed-citation></tp:treatment-meta><tp:nomenclature><label>﻿</label><tp:taxon-name>
            <object-id xmlns:xlink="http://www.w3.org/1999/xlink" content-type="arpha" xlink:type="simple">CC7FA3AF-1CAE-5881-9AF3-929F5A7D8DFB</object-id>
            <tp:taxon-name-part taxon-name-part-type="genus" reg="Orchis">Orchis</tp:taxon-name-part>
            <tp:taxon-name-part taxon-name-part-type="species" reg="militaris">militaris</tp:taxon-name-part>
          </tp:taxon-name><tp:taxon-authority>L.</tp:taxon-authority></tp:nomenclature><tp:treatment-sec sec-type="distribution" id="SECID0ESHDI"><title>Distribution in adjacent reg.</title><p>Russia (European Russia, Ural, Siberia).</p></tp:treatment-sec><tp:treatment-sec sec-type="material" id="SECID0EXHDI"><title>Specimens examined and literature records.</title><p>Prikaspiy: <bold>West Kazakhstan Region</bold>: Chingirlauskiy District: “Kara-Agach”, 23 Jun 1950, <italic>Nikitin s.n..</italic> (LE!); same loc., place valley of the Ural River, headwaters Buldurta River, 21 Jun 2003, <italic>Darbaeva s.n..</italic> (LE!). EMBA: <bold>Aktobe Region</bold>: Mugalzhar District: near Emba, 30 May 1840, <italic>Bunge</italic> 1334 (LE!). Mugodzhary: <bold>Aktobe Region</bold>: Mugodzhary Mts “Urkach” place, near Kumyskul Lake, 10 Jul 1927, <italic>Rusanov 773</italic> (LE!), <italic>s.n..</italic> (AA!); Mugodzhary Mts, near Ayrik (<xref ref-type="bibr" rid="B2">Aipeisova 2012</xref>). SYRT: <bold>West Kazakhstan Region</bold>: Bajterekskiy District: south-east of Uralsk, Archiereysky site, s.d. <italic>Gremyachenskiy s.n..</italic> (MW 296812!); Semipalatinsk Pinery: <bold>East Kazakhstan Region</bold>: Semipalatinsk District: near Semipalatinsk, 8 Jun 1914, <italic>Mordvinova s.n..</italic> (MOSP!); Beskaragajskiy District: near Kanonerka, 12 Jun 1996, <italic>Kupriyanov et al. s.n..</italic> (ALTB!). Eastern Upland: <bold>East Kazakhstan Region</bold>: Abaj District: Akshatau Ridge (<xref ref-type="bibr" rid="B21">Karipbaeva et al. 2015</xref>).</p></tp:treatment-sec><tp:treatment-sec sec-type="habitat" id="SECID0E3KDI"><title>Habitat and ecology.</title><p>Sparse birch forests on sandy soils, moist meadows, valleys of rivers and streams, near lakes and forest edges.</p></tp:treatment-sec><tp:treatment-sec sec-type="phenology" id="SECID0EBLDI"><title>Phenology.</title><p>Northern Kazakhstan: Flowering in Jun-Jul; fruiting in Jul-Aug. Western Kazakhstan: Flowering in May–Jun; fruiting in Jun–Jul.</p></tp:treatment-sec><tp:treatment-sec sec-type="conservation status" id="SECID0EGLDI"><title>Conservation status.</title><p>It is included in the Red Book of Kazakhstan (category III). It is protected in the territory of the following State Nature Reserves: “Semey Ormany”, “Orkash”, “Kokzhide-Kumzhargan”, “Budarinsky”, “Kirsanovsky” and “Ak-Kuma”. In Kazakhstan, <italic><tp:taxon-name><tp:taxon-name-part taxon-name-part-type="genus" reg="Orchis">Orchis</tp:taxon-name-part><tp:taxon-name-part taxon-name-part-type="species" reg="militaris">militaris</tp:taxon-name-part></tp:taxon-name></italic> is very rare, the number of individuals in the populations is low. It is necessary to monitor the state of populations.</p></tp:treatment-sec><ref-list><ref id="B2"><mixed-citation xmlns:xlink="http://www.w3.org/1999/xlink" xlink:type="simple"><person-group><name name-style="western"><surname>Aipeisova</surname><given-names>SA</given-names></name></person-group> (<year>2012</year>) Synopsis of the Flora of the Aktobe Floristic District. Aktobe, 175 pp. [In Russian]</mixed-citation></ref><ref id="B21"><mixed-citation xmlns:xlink="http://www.w3.org/1999/xlink" xlink:type="simple"><person-group><name name-style="western"><surname>Karipbaeva</surname><given-names>NSh</given-names></name><name name-style="western"><surname>Polevik</surname><given-names>VV</given-names></name><name name-style="western"><surname>Kazhygeldieva</surname><given-names>LK</given-names></name><name name-style="western"><surname>Mukaeva</surname><given-names>GT</given-names></name><name name-style="western"><surname>Nagashbekova</surname><given-names>LA</given-names></name></person-group> (<year>2015</year>) <article-title>Spring flora of the Akshatau low-mountain ridge.</article-title><source>Ecological Monitoring and Biological Diversity</source><volume>3</volume>: <fpage>19</fpage>–<lpage>23</lpage>. [In Russian]</mixed-citation></ref></ref-list></tp:taxon-treatment>
