# Supplementary material for: ﻿Review of Orchidaceae of the northern part of Kazakhstan
Source: PhytoKeys. 2023 Jul 27;229:185–213. doi: 10.3897/phytokeys.229.105457 (PMC10401406; doi:10.3897/phytokeys.229.105457)
Supplement: XML Treatment for Platanthera bifolia [file phytokeys.229.105457-treatment24.xml]

<!DOCTYPE tp:taxon-treatment
  PUBLIC "-//TaxonX//DTD Taxonomic Treatment Publishing DTD v0 20100105//EN" "tax-treatment-NSO.dtd">
<tp:taxon-treatment xmlns:tp="http://www.plazi.org/taxpub"><tp:treatment-meta><kwd-group><label>Taxon classification</label><kwd>
              <named-content content-type="kingdom">Plantae</named-content>
            </kwd><kwd>
              <named-content content-type="order">Asparagales</named-content>
            </kwd><kwd>
              <named-content content-type="family">Orchidaceae</named-content>
            </kwd></kwd-group><mixed-citation publication-type="journal"><person-group><name><surname>Kubentayev</surname><given-names>Serik A.</given-names></name><name><surname>Efimov</surname><given-names>Petr G.</given-names></name><name><surname>Alibekov</surname><given-names>Daniyar T.</given-names></name><name><surname>Kupriyanov</surname><given-names>Andrey N.</given-names></name><name><surname>Izbastina</surname><given-names>Klara S.</given-names></name><name><surname>Khalymbetova</surname><given-names>Aizhan E.</given-names></name><name><surname>Perezhogin</surname><given-names>Yuri V.</given-names></name></person-group><article-title>﻿Review of <tp:taxon-name><tp:taxon-name-part taxon-name-part-type="family">Orchidaceae</tp:taxon-name-part></tp:taxon-name> of the northern part of Kazakhstan</article-title><source>PhytoKeys</source><day>27</day><month>07</month><year>2023</year><volume>229</volume><fpage>185</fpage><lpage>213</lpage><pub-id pub-id-type="doi">10.3897/phytokeys.229.105457</pub-id></mixed-citation></tp:treatment-meta><tp:nomenclature><label>﻿</label><tp:taxon-name>
            <object-id xmlns:xlink="http://www.w3.org/1999/xlink" content-type="arpha" xlink:type="simple">1471CFF5-72B2-55F7-80FE-48B87441F8D8</object-id>
            <tp:taxon-name-part taxon-name-part-type="genus" reg="Platanthera">Platanthera</tp:taxon-name-part>
            <tp:taxon-name-part taxon-name-part-type="species" reg="bifolia">bifolia</tp:taxon-name-part>
          </tp:taxon-name><tp:taxon-authority>(L.) Rich.</tp:taxon-authority></tp:nomenclature><tp:treatment-sec sec-type="distribution" id="SECID0E2MDI"><title>Distribution in adjacent reg.</title><p>Russia (European Russia, Ural, Siberia), Kazakhstan (Altai).</p></tp:treatment-sec><tp:treatment-sec sec-type="material" id="SECID0EANDI"><title>Specimens examined and literature records.</title><p>Tobol-Ishim: <bold>Kostanay Region</bold>: Mendykara District: Borovskaya water protection forest dacha, 28 Jul 1923, <italic>Rusanov s.n..</italic> (LE!); near Borovskoye, 10 Jul 1977, <italic>Pugachev s.n..</italic> (LE!); botanical nature monument “Plantations of birch and pine forests near Borovskoye Lake”, 24 Jun 2009, <italic>students 195</italic> (KSPI!); Zhitikara District: botanical nature monument “Relict larch-birch grove with Sukachev larch”, 10 Jun 2012, <italic>Perezhogin</italic> (personal observation); Auliekol District: near Kazanbasskoye (<xref ref-type="bibr" rid="B36">Pugachev 1994</xref>); near Kalininskoye (<xref ref-type="bibr" rid="B36">Pugachev 1994</xref>); near Auliekol (<xref ref-type="bibr" rid="B37">Pugachev and Masyukova 1969</xref>). <bold>North Kazakhstan Region</bold>: Kyzylzhar District: right shore of Ishim River, near Krasnoyarka, 30 Jun 1971, <italic>Afonina and Litvinenko s.n..</italic> (<abbrev xmlns:xlink="http://www.w3.org/1999/xlink" content-type="institution" xlink:title="North Kazakhstan University" id="ABBRID0E5ODI" xlink:type="simple">NKU</abbrev>!); same loc., 29 Jun 1971, <italic>Stepanova and Shakhvatova s.n..</italic> (<abbrev xmlns:xlink="http://www.w3.org/1999/xlink" content-type="institution" xlink:title="North Kazakhstan University" id="ABBRID0EPPDI" xlink:type="simple">NKU</abbrev>!); same loc., 29 Jun 1971, <italic>Sologub and Zelinskaya s.n..</italic> (<abbrev xmlns:xlink="http://www.w3.org/1999/xlink" content-type="institution" xlink:title="North Kazakhstan University" id="ABBRID0EAQDI" xlink:type="simple">NKU</abbrev>!); same loc., 28 Jun 1971, <italic>Fesan and Kosmagambetova s.n..</italic> (<abbrev xmlns:xlink="http://www.w3.org/1999/xlink" content-type="institution" xlink:title="North Kazakhstan University" id="ABBRID0ERQDI" xlink:type="simple">NKU</abbrev>!); same loc., 29 Jun 1971, <italic>Trushcheleva and Shirokikh s.n..</italic> (<abbrev xmlns:xlink="http://www.w3.org/1999/xlink" content-type="institution" xlink:title="North Kazakhstan University" id="ABBRID0ECRDI" xlink:type="simple">NKU</abbrev>!); same loc., 26 Jun 1972, <italic>Kudinova and Schneider s.n..</italic> (<abbrev xmlns:xlink="http://www.w3.org/1999/xlink" content-type="institution" xlink:title="North Kazakhstan University" id="ABBRID0ETRDI" xlink:type="simple">NKU</abbrev>!); same loc., 24 Jun 1972, <italic>Makayun s.n..</italic> (<abbrev xmlns:xlink="http://www.w3.org/1999/xlink" content-type="institution" xlink:title="North Kazakhstan University" id="ABBRID0EESDI" xlink:type="simple">NKU</abbrev>!); same loc., 27 Jun 1972, <italic>Rosinskaya and Khrushchev s.n..</italic> (<abbrev xmlns:xlink="http://www.w3.org/1999/xlink" content-type="institution" xlink:title="North Kazakhstan University" id="ABBRID0EVSDI" xlink:type="simple">NKU</abbrev>!); same loc., 29 Jun 1972, <italic>Shegebaev and Zhampeisov s.n..</italic> (<abbrev xmlns:xlink="http://www.w3.org/1999/xlink" content-type="institution" xlink:title="North Kazakhstan University" id="ABBRID0EGTDI" xlink:type="simple">NKU</abbrev>!). Kokchetav: <bold>North Kazakhstan Region</bold>: Aiyrtau District: near Lobanovo, Kozhevnya swamp, 28 May 2020, <italic>Kubentaev et al. s.n..</italic> (NUR!).</p></tp:treatment-sec><tp:treatment-sec sec-type="habitat" id="SECID0EZTDI"><title>Habitat and ecology.</title><p>Forest edges and glades, dry meadows, scrub thickets, thinned forests and the outskirts of bogs.</p></tp:treatment-sec><tp:treatment-sec sec-type="phenology" id="SECID0E5TDI"><title>Phenology.</title><p>Flowering in May–Jul; fruiting in Jul–Aug.</p></tp:treatment-sec><tp:treatment-sec sec-type="conservation status" id="SECID0EDUDI"><title>Conservation status.</title><p>The species is included in the Red Book of Kazakhstan (category III) as an endangered species. It is protected on the territory of the nature monument “Stands of birch and pine forests near Borovskoye Lake”; the botanical nature monument “Relict larch-birch grove with Sukachev larch”; Kokshetau State National Nature Park; and the “Sogrov” State Nature Reserve.</p></tp:treatment-sec><tp:treatment-sec sec-type="notes" id="SECID0EIUDI"><title>Notes.</title><p>There is an old report of <italic><tp:taxon-name><tp:taxon-name-part taxon-name-part-type="genus" reg="Platanthera">P.</tp:taxon-name-part><tp:taxon-name-part taxon-name-part-type="species" reg="bifolia">bifolia</tp:taxon-name-part></tp:taxon-name></italic> for Kokchetav <abbrev xmlns:xlink="http://www.w3.org/1999/xlink" xlink:title="floristic regions" id="ABBRID0EZUDI" xlink:type="simple">FR</abbrev> (without detailed locality) by <xref ref-type="bibr" rid="B41">Semenov (1928)</xref>, which was omitted from the later floristic accounts of Kazakhstan (Kusnetsov and Pavlov 1958) and Kazakh Upland (<xref ref-type="bibr" rid="B20">Karamysheva and Rachkovskaya 1973</xref>; <xref ref-type="bibr" rid="B42">Sultangazina et al. 2014</xref>; <xref ref-type="bibr" rid="B28">Kupriyanov 2020</xref>). Here, we confirm the old data for this floristic region (and simultaneously, for Kazakh Upland) through our recent gathering from the vicinity of Lobanovo, North Kazakhstan Region.</p></tp:treatment-sec><ref-list><ref id="B36"><mixed-citation xmlns:xlink="http://www.w3.org/1999/xlink" xlink:type="simple"><person-group><name name-style="western"><surname>Pugachev</surname><given-names>PG</given-names></name></person-group> (<year>1994</year>) Pine Forests of the Turgai Depression. Kostanay, 408 pp. [In Russian]</mixed-citation></ref><ref id="B37"><mixed-citation xmlns:xlink="http://www.w3.org/1999/xlink" xlink:type="simple"><person-group><name name-style="western"><surname>Pugachev</surname><given-names>PG</given-names></name><name name-style="western"><surname>Masyukova</surname><given-names>MA</given-names></name></person-group> (<year>1969</year>) <article-title>New plant species for the flora of the Kustanai region.</article-title><source>Botanicheskii Zhurnal</source><volume>54</volume>(<issue>4</issue>): <fpage>617</fpage>–<lpage>618</lpage>. [In Russian]</mixed-citation></ref><ref id="B41"><mixed-citation xmlns:xlink="http://www.w3.org/1999/xlink" xlink:type="simple"><person-group><name name-style="western"><surname>Semenov</surname><given-names>VF</given-names></name></person-group> (<year>1928</year>) <article-title>List and table of expansion of wild vascular plants within the former Akmola region.</article-title><source>Proceedings of Siberian Institute of Agriculture and Forestry</source><volume>28</volume>(<issue>14</issue>): <fpage>391</fpage>–<lpage>462</lpage>. [In Russian]</mixed-citation></ref><ref id="B20"><mixed-citation xmlns:xlink="http://www.w3.org/1999/xlink" xlink:type="simple"><person-group><name name-style="western"><surname>Karamysheva</surname><given-names>ZV</given-names></name><name name-style="western"><surname>Rachkovskaya</surname><given-names>EI</given-names></name></person-group> (<year>1973</year>) Botanical Geography of the Steppe Part of Central Kazakhstan. Leningrad, 278 pp. [In Russian]</mixed-citation></ref><ref id="B42"><mixed-citation xmlns:xlink="http://www.w3.org/1999/xlink" xlink:type="simple"><person-group><name name-style="western"><surname>Sultangazina</surname><given-names>GZh</given-names></name><name name-style="western"><surname>Khrustaleva</surname><given-names>IA</given-names></name><name name-style="western"><surname>Kupriyanov</surname><given-names>AN</given-names></name><name name-style="western"><surname>Adekenov</surname><given-names>SM</given-names></name></person-group> (<year>2014</year>) <source>Flora of the Burabay National Park.</source><publisher-name>Publishing House SB RAS</publisher-name>, <publisher-loc>Novosibirsk</publisher-loc>, <size units="page">242 pp</size>. [In Russian]</mixed-citation></ref><ref id="B28"><mixed-citation xmlns:xlink="http://www.w3.org/1999/xlink" xlink:type="simple"><person-group><name name-style="western"><surname>Kupriyanov</surname><given-names>AN</given-names></name></person-group> (<year>2020</year>) <source>Synopsis of the Flora of the Kazakh Uplands.</source><publisher-name>Geo</publisher-name>, <publisher-loc>Novosibirsk</publisher-loc>, <size units="page">423 pp</size>. <ext-link xlink:href="10.17223/978-5-94621-927-3-2020-23" ext-link-type="doi" xlink:type="simple">https://doi.org/10.17223/978-5-94621-927-3-2020-23</ext-link> [In Russian]</mixed-citation></ref></ref-list></tp:taxon-treatment>
