# Supplementary material for: ﻿Review of Orchidaceae of the northern part of Kazakhstan
Source: PhytoKeys. 2023 Jul 27;229:185–213. doi: 10.3897/phytokeys.229.105457 (PMC10401406; doi:10.3897/phytokeys.229.105457)
Supplement: XML Treatment for Spiranthes australis [file phytokeys.229.105457-treatment25.xml]

<!DOCTYPE tp:taxon-treatment
  PUBLIC "-//TaxonX//DTD Taxonomic Treatment Publishing DTD v0 20100105//EN" "tax-treatment-NSO.dtd">
<tp:taxon-treatment xmlns:tp="http://www.plazi.org/taxpub"><tp:treatment-meta><kwd-group><label>Taxon classification</label><kwd>
              <named-content content-type="kingdom">Plantae</named-content>
            </kwd><kwd>
              <named-content content-type="order">Asparagales</named-content>
            </kwd><kwd>
              <named-content content-type="family">Orchidaceae</named-content>
            </kwd></kwd-group><mixed-citation publication-type="journal"><person-group><name><surname>Kubentayev</surname><given-names>Serik A.</given-names></name><name><surname>Efimov</surname><given-names>Petr G.</given-names></name><name><surname>Alibekov</surname><given-names>Daniyar T.</given-names></name><name><surname>Kupriyanov</surname><given-names>Andrey N.</given-names></name><name><surname>Izbastina</surname><given-names>Klara S.</given-names></name><name><surname>Khalymbetova</surname><given-names>Aizhan E.</given-names></name><name><surname>Perezhogin</surname><given-names>Yuri V.</given-names></name></person-group><article-title>﻿Review of <tp:taxon-name><tp:taxon-name-part taxon-name-part-type="family">Orchidaceae</tp:taxon-name-part></tp:taxon-name> of the northern part of Kazakhstan</article-title><source>PhytoKeys</source><day>27</day><month>07</month><year>2023</year><volume>229</volume><fpage>185</fpage><lpage>213</lpage><pub-id pub-id-type="doi">10.3897/phytokeys.229.105457</pub-id></mixed-citation></tp:treatment-meta><tp:nomenclature><label>﻿</label><tp:taxon-name>
            <object-id xmlns:xlink="http://www.w3.org/1999/xlink" content-type="arpha" xlink:type="simple">64D92CF3-B80F-5524-99B4-A67238C876A5</object-id>
            <tp:taxon-name-part taxon-name-part-type="genus" reg="Spiranthes">Spiranthes</tp:taxon-name-part>
            <tp:taxon-name-part taxon-name-part-type="species" reg="australis">australis</tp:taxon-name-part>
          </tp:taxon-name><tp:taxon-authority>(R.Br.) Lindl</tp:taxon-authority></tp:nomenclature><tp:treatment-sec sec-type="distribution" id="SECID0ERWDI"><title>Distribution in adjacent reg.</title><p>Russia (European Russia, Ural, Siberia), Kazakhstan (Altai).</p></tp:treatment-sec><tp:treatment-sec sec-type="material" id="SECID0EWWDI"><title>Specimens examined and literature records.</title><p>Tobol-Ishim: <bold>Kostanay Region</bold>: Mendykara District: 4 km south of Borovskoye, 20 Jun 1925, <italic>Rusanov s.n..</italic> (LE!); same loc., 19 Jun 1925, <italic>Rusanov 1490</italic> (MW 0816970!); Auliekol District: near Kalininskoye (<xref ref-type="bibr" rid="B36">Pugachev 1994</xref>). Kokchetav: <bold>Akmola Region</bold>: Burabay District: 3 km north of the cordon “Medvezhy”, near Shchuchye Lake, 11 Aug 1973, <italic>Gorchakovskiy s.n..</italic> (SVER 695777!). Irtysh: <bold>Pavlodar Region</bold> [without detailed locality] (Kusnetsov and Pavlov 1958).</p></tp:treatment-sec><tp:treatment-sec sec-type="habitat" id="SECID0EAYDI"><title>Habitat and ecology.</title><p>On peat bogs.</p></tp:treatment-sec><tp:treatment-sec sec-type="phenology" id="SECID0EFYDI"><title>Phenology.</title><p>Flowering in Jul–Aug; fruiting in Aug–Sept.</p></tp:treatment-sec><tp:treatment-sec sec-type="conservation status" id="SECID0EKYDI"><title>Conservation status.</title><p>Not protected. Taking into account the limited expansion and the small number of individuals in the population, we recommend to include this species in the next edition of the Red Book of Kazakhstan.</p></tp:treatment-sec><tp:treatment-sec sec-type="notes" id="SECID0EPYDI"><title>Notes.</title><p>Currently, field studies are needed to verify the presence of <italic><tp:taxon-name><tp:taxon-name-part taxon-name-part-type="genus" reg="Spiranthes">Spiranthes</tp:taxon-name-part><tp:taxon-name-part taxon-name-part-type="species" reg="australis">australis</tp:taxon-name-part></tp:taxon-name></italic> in the study region, since the species was not observed here for almost 30 years.</p></tp:treatment-sec><ref-list><ref id="B36"><mixed-citation xmlns:xlink="http://www.w3.org/1999/xlink" xlink:type="simple"><person-group><name name-style="western"><surname>Pugachev</surname><given-names>PG</given-names></name></person-group> (<year>1994</year>) Pine Forests of the Turgai Depression. Kostanay, 408 pp. [In Russian]</mixed-citation></ref></ref-list></tp:taxon-treatment>
